# Supplementary material for: Factors influencing early sexual initiation among hill tribe youths in Chiang Rai Province, Northern Thailand: A community-based cross-sectional study
Source: PLoS One. 2025 Apr 8;20(4):e0321083. doi: 10.1371/journal.pone.0321083 (PMC11991288; doi:10.1371/journal.pone.0321083)
Supplement: S2 File — Excel data from the study with codes that were used for the analysis. (XLSX) [file pone.0321083.s002.xlsx]

## Sheet: Data_sexual
No	Anti_HIV	HBs_Ab	HBs_Ag	Anti_HCV	v1	v2	SYSTOLIC	DIASTOLIC	PULSE	v3	v4	NEW_SEX	SEX3	v58	v57	Newsex2	v5	v6	v7	v8	v9	v10	v11	v12	v13	v14	v15	v16	v17	v18	v19	v20	v21	v22	v23	v24	v25	v26	v27	v28	v29	v30	v31	v32	v33	v34	v35	v36	v37
115	888	888	888	888	54	171	134	66	80	1	19	1	1	12	1	1	1	2	19	1	1	1	1	3	0	5	1	3	3	1	1	60	1	12	3	0	3	0	3	0	3	0	3	0	3	0	2	2	1
70	888	888	888	888	42	165	113	82	75	1	15	1	1	12	1	1	1	1	#NULL!	2	1	3	2	1	#NULL!	4	1	2	1	1	3	0	3	36	3	0	3	0	3	0	3	0	2	0	3	0	3	3	1
85	888	888	888	888	45	145	118	60	78	1	15	1	1	12	1	1	1	1	#NULL!	2	1	3	2	1	#NULL!	4	1	2	1	2	1	24	1	24	3	0	3	0	3	0	3	0	3	0	3	0	3	3	1
520	888	888	888	888	38	149	135	71	83	1	15	1	1	12	1	1	1	1	#NULL!	2	2	3	2	1	#NULL!	4	3	5	2	1	3	0	3	0	3	0	3	0	3	0	3	0	3	0	3	0	2	2	1
568	0	0	0	0	54	167	111	59	90	1	15	1	1	12	1	1	1	1	#NULL!	2	2	3	2	1	#NULL!	4	1	5	4	1	1	0	1	36	3	#NULL!	3	0	3	0	3	0	3	0	3	0	2	2	1
1284	888	888	888	888	55	165	120	80	80	1	21	1	1	12	1	1	3	1	#NULL!	1	1	3	2	1	#NULL!	4	1	2	1	1	3	0	3	36	3	0	3	0	3	0	3	0	2	0	3	0	3	3	1
1292	0	0	0	0	60	177	118	75	99	1	18	1	1	13	1	1	5	1	#NULL!	1	1	3	1	1	#NULL!	4	1	6	4	2	3	0	1	36	3	0	3	0	3	0	3	0	3	0	3	0	4	4	2
807	0	0	0	0	50	169	115	60	69	1	15	1	1	13	1	1	4	1	#NULL!	1	2	3	2	1	#NULL!	6	1	2	1	1	3	0	3	0	3	0	3	0	3	0	3	0	3	0	3	0	4	4	2
1013	0	0	0	0	65	160	129	81	87	1	16	1	1	13	1	1	1	1	#NULL!	2	1	3	2	1	#NULL!	4	1	2	1	2	3	0	3	0	3	0	3	0	3	0	3	0	2	0	3	0	2	2	1
475	0	0	0	0	58	158	112	68	72	1	15	1	1	13	1	1	1	1	#NULL!	2	1	1	4	2	2640	6	1	2	1	1	1	48	1	48	2	36	2	0	3	0	3	0	1	0	2	0	1	2	1
9	0	0	0	0	79	175	141	65	65	1	16	1	1	13	1	1	5	1	#NULL!	2	1	3	5	2	1500	5	1	2	1	2	1	24	3	0	3	0	3	0	3	0	3	0	2	0	3	0	4	4	2
17	888	888	888	888	59	169	104	72	75	1	23	1	1	14	1	1	3	1	21	1	1	3	3	1	#NULL!	12	1	2	1	2	2	0	1	120	3	0	3	0	3	0	3	0	3	0	3	0	3	2	1
1242	888	888	888	888	61	168	122	77	79	1	24	1	1	14	1	1	2	2	17	1	1	2	3	1	#NULL!	4	1	8	4	2	1	60	2	24	3	0	3	0	3	0	3	0	3	0	3	0	2	2	1
1120	0	1	0	0	68	172	134	70	76	1	18	1	1	14	1	1	2	2	15	1	1	3	4	3	0	6	1	2	1	1	1	48	1	12	3	0	3	0	3	0	3	0	3	0	3	0	4	4	1
32	888	888	888	888	58	160	126	78	67	1	15	1	1	14	1	1	3	1	#NULL!	1	1	2	1	1	#NULL!	4	1	2	1	2	1	24	1	12	3	0	3	0	3	0	3	0	3	0	3	0	4	4	1
1148	0	0	0	0	51	155	111	67	96	1	15	1	1	14	1	1	1	1	#NULL!	2	1	5	1	1	#NULL!	6	1	2	1	2	1	#NULL!	1	#NULL!	1	#NULL!	1	#NULL!	1	#NULL!	2	#NULL!	1	#NULL!	3	0	2	2	1
6	0	0	0	0	68	170	145	84	84	1	18	1	1	14	1	1	5	1	#NULL!	2	1	3	1	1	#NULL!	4	1	2	4	1	2	12	1	48	2	36	3	0	3	0	2	#NULL!	2	0	3	0	4	4	1
450	0	0	0	0	50	165	138	81	57	1	15	1	1	14	1	1	6	1	#NULL!	1	1	3	2	1	#NULL!	8	1	4	4	2	1	24	1	12	2	36	2	0	2	0	2	#NULL!	2	0	2	0	3	2	2
762	0	0	0	0	60	169	106	61	65	1	15	1	1	14	1	1	4	1	#NULL!	1	2	3	2	1	#NULL!	3	1	5	1	1	1	36	1	24	3	0	3	0	3	0	3	0	1	24	3	0	4	4	1
780	0	0	0	0	85	175	112	70	94	1	15	1	1	14	1	1	4	1	#NULL!	1	2	3	2	1	#NULL!	5	1	2	1	1	3	0	3	0	3	0	3	0	3	0	3	0	3	0	3	0	3	3	2
560	0	0	0	0	57	183	119	69	80	1	16	1	1	14	1	1	3	1	#NULL!	1	2	3	2	1	#NULL!	12	1	2	2	2	1	24	1	12	3	0	3	0	3	0	3	0	3	0	3	0	3	3	2
1030	0	0	0	0	72	167	126	68	75	1	17	1	1	14	1	1	1	1	#NULL!	2	1	3	2	1	#NULL!	6	2	7	1	1	3	0	3	0	3	0	3	0	3	0	3	0	3	0	3	0	3	4	2
400	0	0	0	0	55	164	120	65	85	1	18	1	1	14	1	1	2	1	#NULL!	1	1	3	2	2	3000	7	1	2	1	2	3	0	3	0	3	0	3	0	3	0	3	0	3	0	3	0	2	2	1
673	0	0	0	0	60	168	148	89	89	1	18	1	1	14	1	1	5	1	#NULL!	2	2	3	2	1	#NULL!	4	1	2	1	1	3	0	2	72	3	0	3	0	3	0	3	0	3	0	3	0	4	3	2
1278	888	888	888	888	57	167	130	61	58	1	18	1	1	14	1	1	3	1	#NULL!	2	1	3	2	1	#NULL!	6	2	7	1	1	3	0	3	0	3	0	3	0	3	0	3	0	3	0	3	0	3	4	2
412	0	0	0	0	59.4	156	150	69	89	1	17	1	1	14	1	1	2	1	#NULL!	2	1	3	4	2	9000	4	1	2	4	3	3	0	1	36	3	0	3	0	3	0	3	0	3	0	3	0	4	2	2
416	0	0	0	0	65	170	114	82	85	1	23	1	1	14	1	1	1	1	#NULL!	2	1	2	4	2	9000	5	1	1	2	2	1	84	3	0	1	36	3	0	3	0	3	0	3	0	2	0	2	2	1
107	888	888	888	888	45	160	126	76	69	2	15	1	1	14	1	1	1	1	#NULL!	2	1	3	2	1	#NULL!	6	1	4	1	1	3	0	3	0	3	0	3	0	3	0	3	0	3	0	3	0	4	4	2
784	0	0	0	0	55	161	111	55	84	2	15	1	1	14	1	1	4	1	#NULL!	1	2	3	2	1	#NULL!	7	3	5	1	2	3	0	2	12	3	0	3	0	3	0	3	0	3	0	3	0	4	4	2
899	0	0	0	0	54	157	89	58	87	2	15	1	1	14	1	1	1	1	#NULL!	1	2	3	2	1	#NULL!	3	1	2	1	2	3	0	3	0	3	0	3	0	3	0	3	0	3	0	3	0	4	2	2
316	888	888	888	888	71	160	112	61	85	2	19	1	1	14	1	1	6	1	#NULL!	1	3	4	2	1	#NULL!	5	4	6	1	2	2	24	1	60	3	#NULL!	3	#NULL!	3	#NULL!	3	#NULL!	3	#NULL!	3	#NULL!	2	2	2
33	888	888	888	888	48	158	112	68	72	2	23	1	1	15	1	1	3	2	20	1	1	4	5	1	#NULL!	5	1	2	2	2	3	0	3	0	3	0	3	0	3	0	3	0	3	0	3	0	3	4	2
94	888	888	888	888	58	167	120	72	60	1	20	1	1	15	1	1	2	2	19	1	1	2	3	3	0	8	1	2	1	2	3	0	3	0	3	0	3	0	3	0	3	0	3	0	3	0	3	2	2
362	0	1	0	0	64	161	140	90	87	1	24	1	1	15	1	1	1	2	19	2	1	2	4	1	#NULL!	4	1	2	1	2	1	48	1	60	2	24	3	0	3	0	3	0	3	0	2	0	2	2	1
20	888	888	888	888	48	130	130	72	64	2	20	1	1	15	1	1	3	2	19	1	1	3	1	1	#NULL!	12	1	2	1	2	3	0	3	0	3	0	3	0	3	0	3	0	3	0	3	0	4	4	2
1228	888	888	888	888	45	165	112	65	82	1	19	1	1	15	1	1	2	1	18	1	1	3	4	1	#NULL!	5	3	5	1	1	3	0	3	0	3	0	3	0	3	0	3	0	3	0	3	0	2	2	1
264	0	0	0	0	50	155	114	63	96	1	17	1	1	15	1	1	1	1	17	2	1	3	4	2	200	5	1	2	1	2	2	0	3	0	3	0	3	0	3	0	3	0	3	0	3	0	2	2	1
1066	0	0	0	0	61	170	124	70	83	1	20	1	1	15	1	1	2	2	16	1	3	4	2	1	#NULL!	4	2	8	1	2	3	0	1	72	3	0	3	0	3	0	3	0	3	0	3	0	4	3	2
415	0	0	0	0	60	167	104	72	98	1	21	1	1	15	1	1	1	2	15	2	1	2	5	2	9000	9	1	8	1	1	1	0	1	36	3	0	3	0	3	0	3	0	3	0	3	0	4	2	1
742	0	0	0	0	47	169	123	68	87	2	17	1	1	15	1	1	2	1	15	1	1	2	1	2	600	5	1	3	3	1	3	0	3	0	3	0	3	0	3	0	3	0	3	0	3	0	1	4	2
31	888	888	888	888	49	160	140	78	70	2	20	1	1	15	1	1	3	2	15	1	1	2	3	1	#NULL!	14	1	2	1	1	3	0	3	0	3	0	3	0	3	0	3	0	3	0	3	0	2	4	2
699	0	0	0	0	52	156	109	67	70	2	22	1	1	15	1	1	2	4	15	1	2	3	4	3	0	7	1	2	1	2	3	0	3	0	3	0	3	0	3	0	3	0	3	0	3	0	2	2	2
1150	0	1	0	0	73	155	139	89	92	2	22	1	1	15	1	1	2	2	15	1	1	2	4	1	#NULL!	4	1	2	1	1	3	0	3	0	3	0	3	0	3	0	3	0	3	0	3	0	2	2	2
467	888	888	888	888	50	162	139	87	91	1	16	1	1	15	1	1	1	1	#NULL!	2	1	3	1	1	#NULL!	4	1	2	1	2	1	#NULL!	1	#NULL!	3	0	3	0	3	0	3	0	3	0	3	0	3	3	1
1250	888	888	888	888	54	170	177	72	96	1	16	1	1	15	1	1	2	1	#NULL!	1	1	3	1	1	#NULL!	5	1	2	1	1	1	48	3	0	2	#NULL!	2	#NULL!	2	#NULL!	2	#NULL!	2	#NULL!	2	#NULL!	2	2	1
931	0	0	0	0	55	172	121	67	57	1	18	1	1	15	1	1	1	1	#NULL!	1	2	3	1	1	#NULL!	5	2	2	1	2	1	0	1	36	3	0	3	0	3	0	3	0	3	0	3	0	1	2	1
37	888	888	888	888	58	170	120	82	85	1	20	1	1	15	1	1	3	1	#NULL!	1	1	4	1	1	#NULL!	6	1	2	1	1	2	0	2	36	2	36	2	0	2	0	2	#NULL!	2	0	2	0	1	2	1
706	0	0	0	0	47	152	123	70	98	1	21	1	1	15	1	1	6	1	#NULL!	1	2	3	1	1	#NULL!	5	1	2	1	1	1	#NULL!	3	#NULL!	3	#NULL!	3	#NULL!	3	#NULL!	3	#NULL!	3	#NULL!	3	#NULL!	2	3	1
1186	0	0	0	0	68	160	129	73	68	1	21	1	1	15	1	1	2	1	#NULL!	2	1	3	1	1	#NULL!	6	1	2	1	2	1	36	2	12	3	0	3	0	3	0	3	0	3	0	3	0	3	4	1
123	888	888	888	888	63	172	127	89	74	1	22	1	1	15	1	1	1	1	#NULL!	1	1	3	1	1	#NULL!	4	1	5	1	2	3	0	3	0	3	0	3	0	3	0	3	0	3	0	3	0	2	2	1
951	0	0	0	1	59	170	146	75	65	1	22	1	1	15	1	1	1	1	#NULL!	2	2	3	1	1	#NULL!	4	1	2	1	2	1	60	1	60	3	#NULL!	3	#NULL!	3	#NULL!	3	#NULL!	3	#NULL!	3	#NULL!	2	2	2
1300	0	1	0	0	68	160	104	67	71	1	22	1	1	15	1	1	2	1	#NULL!	1	1	4	1	1	#NULL!	4	1	2	1	1	1	#NULL!	1	#NULL!	3	#NULL!	1	#NULL!	3	#NULL!	3	#NULL!	3	#NULL!	3	#NULL!	3	2	1
243	888	888	888	888	73	175	105	95	82	1	15	1	1	15	1	1	1	1	#NULL!	2	1	3	2	1	#NULL!	12	1	2	1	1	3	#NULL!	3	#NULL!	3	#NULL!	3	#NULL!	3	#NULL!	3	#NULL!	3	#NULL!	3	#NULL!	4	4	1
601	0	0	0	0	56	165	112	75	62	1	15	1	1	15	1	1	4	1	#NULL!	1	2	3	2	1	#NULL!	7	1	2	1	2	3	0	1	36	3	0	3	0	3	0	3	0	3	0	3	0	2	3	2
1007	0	0	0	0	58	178	113	71	77	1	15	1	1	15	1	1	6	1	#NULL!	1	1	3	2	1	#NULL!	6	1	2	1	2	3	0	3	0	3	0	3	0	3	0	3	0	3	0	3	0	3	2	2
1008	0	0	0	0	65	170	134	70	59	1	15	1	1	15	1	1	2	1	#NULL!	2	1	3	2	1	#NULL!	3	1	5	1	2	3	0	1	#NULL!	3	0	3	0	3	0	3	0	3	0	3	0	2	2	2
270	888	888	888	888	49	170	123	78	72	1	16	1	1	15	1	1	6	1	#NULL!	1	3	4	2	1	#NULL!	8	2	1	1	1	2	12	1	12	3	#NULL!	3	#NULL!	3	#NULL!	3	#NULL!	3	#NULL!	3	#NULL!	3	2	2
730	0	0	0	0	57	167	119	85	95	1	16	1	1	15	1	1	5	1	#NULL!	2	1	3	2	2	5000	4	1	2	1	2	1	12	2	12	3	#NULL!	3	#NULL!	3	#NULL!	3	#NULL!	3	#NULL!	3	#NULL!	2	2	2
292	888	888	888	888	57	169	145	106	70	1	17	1	1	15	1	1	6	1	#NULL!	2	3	4	2	1	#NULL!	7	2	1	2	1	3	#NULL!	3	#NULL!	3	#NULL!	3	#NULL!	3	#NULL!	3	#NULL!	3	#NULL!	3	#NULL!	3	2	2
904	0	0	0	0	64.2	169	123	71	69	1	17	1	1	15	1	1	1	1	#NULL!	2	2	3	2	1	#NULL!	7	1	2	1	2	3	0	3	0	3	0	3	0	3	0	3	0	3	0	2	0	3	3	2
1093	0	0	0	0	58	165	135	67	62	1	17	1	1	15	1	1	1	1	#NULL!	2	3	4	2	1	#NULL!	6	2	1	1	2	2	24	1	24	3	0	3	0	3	0	3	0	3	0	3	0	1	2	2
1216	888	888	888	888	52	170	130	70	68	1	17	1	1	15	1	1	5	1	#NULL!	1	1	3	2	1	#NULL!	6	1	2	1	2	2	0	2	36	3	0	3	0	3	0	3	0	3	0	2	0	2	2	2
324	888	888	888	888	52	165	134	78	77	1	18	1	1	15	1	1	2	1	#NULL!	2	3	4	2	1	#NULL!	6	2	1	2	3	1	24	1	24	3	#NULL!	3	#NULL!	3	#NULL!	3	#NULL!	3	#NULL!	3	#NULL!	2	2	1
647	0	0	0	0	57	168	125	64	74	1	18	1	1	15	1	1	4	1	#NULL!	1	2	3	2	1	#NULL!	6	1	6	1	1	3	0	3	0	3	0	3	0	3	0	3	0	3	0	3	0	2	2	1
669	0	0	0	0	80	183	123	81	93	1	18	1	1	15	1	1	4	1	#NULL!	1	2	3	2	1	#NULL!	3	2	7	4	1	1	48	1	48	3	0	3	0	3	0	3	0	3	0	3	0	3	3	2
1266	888	888	888	888	50	163	113	70	64	1	18	1	1	15	1	1	4	1	#NULL!	1	1	3	2	1	#NULL!	7	1	2	1	2	3	0	1	36	3	0	3	0	3	0	3	0	3	0	3	0	2	3	2
476	0	0	0	0	60	168	114	68	82	1	19	1	1	15	1	1	1	1	#NULL!	2	1	4	2	1	#NULL!	5	3	5	2	1	3	0	2	36	3	0	3	0	3	0	3	0	3	0	3	0	2	2	1
651	0	0	1	0	49	164	118	85	81	1	19	1	1	15	1	1	1	1	#NULL!	2	2	3	2	1	#NULL!	6	1	2	1	2	2	0	2	36	3	0	3	0	3	0	3	0	3	0	2	0	2	2	2
1224	888	888	888	888	58	168	119	66	67	1	17	1	1	15	1	1	6	1	#NULL!	1	1	1	3	1	#NULL!	#NULL!	1	4	2	2	1	12	1	24	3	0	3	0	3	0	3	0	3	0	3	0	2	2	2
1126	0	0	0	0	66.1	165	135	87	76	1	23	1	1	15	1	1	5	1	#NULL!	2	1	3	3	1	#NULL!	5	1	5	1	1	1	#NULL!	1	#NULL!	3	0	3	0	3	0	3	0	3	0	3	0	3	4	1
466	888	888	888	888	64	165	135	82	102	1	15	1	1	15	1	1	2	1	#NULL!	2	1	3	4	1	#NULL!	5	1	2	1	2	1	60	1	24	3	0	3	0	3	0	3	0	1	#NULL!	3	0	2	4	1
1174	0	0	0	0	56	165	128	84	64	1	17	1	1	15	1	1	2	1	#NULL!	1	1	3	4	1	#NULL!	5	1	5	1	1	1	#NULL!	1	#NULL!	3	0	3	0	3	0	3	0	1	#NULL!	2	#NULL!	3	1	1
119	888	888	888	888	75	175	113	84	82	1	18	1	1	15	1	1	1	1	#NULL!	1	1	1	4	3	0	3	1	5	1	2	1	72	2	#NULL!	3	0	3	#NULL!	3	#NULL!	3	#NULL!	3	#NULL!	3	#NULL!	3	2	2
1124	0	0	0	0	75.5	175	135	71	83	1	18	1	1	15	1	1	2	1	#NULL!	1	1	3	4	3	0	6	1	2	1	1	1	#NULL!	1	#NULL!	3	0	3	0	3	0	3	0	3	0	3	0	4	2	1
1164	0	0	0	0	47	146	130	80	90	1	18	1	1	15	1	1	2	1	#NULL!	2	1	3	4	3	0	5	1	2	2	1	1	60	1	60	3	0	3	0	3	0	3	0	3	0	3	#NULL!	2	2	2
1118	0	0	0	0	55.5	170	140	87	85	1	19	1	1	15	1	1	2	1	#NULL!	1	1	3	4	3	0	5	1	2	1	2	1	#NULL!	1	#NULL!	3	0	3	0	3	0	3	0	2	#NULL!	3	0	4	4	2
232	888	888	888	888	55	165	126	52	74	1	24	1	1	15	1	1	2	1	#NULL!	2	1	4	4	1	#NULL!	3	1	2	1	2	3	#NULL!	3	#NULL!	3	#NULL!	3	#NULL!	3	#NULL!	3	#NULL!	3	#NULL!	4	#NULL!	4	4	2
249	888	888	888	888	45	151	80	52	72	2	15	1	1	15	1	1	2	2	#NULL!	1	1	3	1	1	#NULL!	1	1	4	1	1	3	#NULL!	3	#NULL!	3	#NULL!	3	#NULL!	3	#NULL!	3	#NULL!	3	#NULL!	3	#NULL!	3	2	2
1170	0	0	0	0	49	150	136	89	103	2	17	1	1	15	1	1	5	5	#NULL!	1	1	3	1	3	0	11	1	2	4	1	2	#NULL!	3	0	3	0	3	0	3	0	3	0	3	0	3	0	4	2	2
104	888	888	888	888	62	164	118	67	81	2	15	1	1	15	1	1	1	1	#NULL!	1	1	3	2	1	#NULL!	4	1	2	1	1	3	0	3	0	3	0	3	0	3	0	3	0	3	0	3	0	3	3	2
462	0	0	0	0	44	150	104	62	65	2	15	1	1	15	1	1	3	1	#NULL!	1	1	3	2	1	#NULL!	6	1	2	1	2	3	0	3	0	3	#NULL!	3	0	3	0	3	0	3	0	3	0	4	4	2
638	0	0	0	0	69	160	104	60	80	2	15	1	1	15	1	1	4	1	#NULL!	1	2	3	2	1	#NULL!	4	2	7	2	1	3	0	1	36	3	0	3	0	3	0	3	0	3	0	3	0	1	1	2
714	0	0	0	0	46	143	124	78	110	2	15	1	1	15	1	1	6	1	#NULL!	1	1	4	2	1	#NULL!	7	1	6	4	1	3	#NULL!	3	#NULL!	3	#NULL!	3	#NULL!	3	#NULL!	3	#NULL!	3	#NULL!	3	#NULL!	2	2	2
1299	0	0	0	0	53	158	112	70	90	2	15	1	1	15	1	1	5	1	#NULL!	1	1	3	2	1	#NULL!	4	1	2	1	2	3	#NULL!	3	#NULL!	3	#NULL!	3	#NULL!	3	#NULL!	3	#NULL!	3	#NULL!	3	#NULL!	2	2	2
245	888	888	888	888	42	152	114	72	89	2	16	1	1	15	1	1	1	1	#NULL!	2	1	3	2	1	#NULL!	4	1	2	1	1	3	#NULL!	3	#NULL!	3	#NULL!	3	#NULL!	3	#NULL!	3	#NULL!	3	#NULL!	3	#NULL!	3	2	2
1200	0	0	0	0	52	168	134	85	95	2	16	1	1	15	1	1	5	1	#NULL!	1	1	3	2	1	#NULL!	4	1	2	1	1	3	#NULL!	3	#NULL!	3	#NULL!	3	#NULL!	3	#NULL!	3	#NULL!	3	#NULL!	3	#NULL!	3	2	2
562	0	0	0	0	45	150	105	68	95	2	17	1	1	15	1	1	3	1	#NULL!	1	2	3	2	1	#NULL!	8	2	4	1	1	3	0	3	0	3	0	3	0	3	0	3	0	3	0	3	0	4	4	2
987	0	0	1	0	55	155	113	71	109	2	17	1	1	15	1	1	5	1	#NULL!	1	2	3	2	1	#NULL!	4	1	2	1	2	3	0	1	24	3	0	3	0	3	0	3	0	3	0	3	0	3	4	2
216	888	888	888	888	55	155	108	70	86	2	18	1	1	15	1	1	1	1	#NULL!	2	1	3	2	1	#NULL!	8	1	3	4	3	3	#NULL!	3	#NULL!	3	#NULL!	3	#NULL!	3	#NULL!	3	#NULL!	3	#NULL!	3	#NULL!	2	3	1
557	0	0	0	0	47.7	159	106	69	84	2	18	1	1	15	1	1	4	1	#NULL!	1	2	3	2	1	#NULL!	8	1	4	1	1	2	0	2	36	3	0	3	0	3	0	3	0	3	0	3	0	3	2	2
964	0	0	0	0	55	157	125	80	73	2	18	1	1	15	1	1	1	1	#NULL!	2	3	4	2	2	5000	4	1	1	1	1	3	0	3	0	3	0	3	0	3	0	3	0	3	0	3	0	3	3	2
603	0	0	0	0	44	152	83	58	116	2	19	1	1	15	1	1	3	1	#NULL!	2	2	3	2	1	#NULL!	4	1	5	4	1	3	0	3	0	3	0	3	0	3	0	3	0	3	0	3	0	2	2	2
972	0	0	0	0	56.4	160	116	75	91	2	21	1	1	15	1	1	5	1	#NULL!	1	3	4	2	1	#NULL!	2	1	5	4	2	3	0	3	0	3	0	3	0	3	0	3	0	3	0	3	0	3	3	2
351	0	1	0	0	42	156	121	81	122	2	19	1	1	15	1	1	2	2	#NULL!	2	1	2	3	1	#NULL!	5	1	8	1	2	3	0	3	0	3	0	3	0	3	0	3	0	3	0	3	0	2	2	2
1287	888	888	888	888	68	151	126	84	123	2	19	1	1	15	1	1	3	1	#NULL!	1	1	2	4	1	#NULL!	4	1	2	1	1	3	0	3	0	3	0	3	0	3	0	3	0	3	0	3	0	2	2	2
677	0	0	0	0	43	164	123	68	79	1	20	0	0	16	1	1	2	2	19	1	2	3	3	2	10000	5	1	8	1	1	3	0	3	0	3	0	3	0	3	0	3	0	3	0	3	0	2	2	2
98	888	888	888	888	48	165	104	98	68	2	18	0	0	16	1	1	1	2	18	2	1	1	1	3	#NULL!	6	1	2	1	2	3	#NULL!	3	#NULL!	3	#NULL!	3	#NULL!	3	#NULL!	3	#NULL!	3	#NULL!	3	#NULL!	2	2	2
830	0	0	0	0	57	142	119	77	80	2	23	0	0	16	1	1	3	2	17	1	1	3	3	1	#NULL!	4	1	8	1	2	3	0	3	0	3	0	3	0	3	0	3	0	3	0	3	0	1	2	2
93	888	888	888	888	45	160	112	67	70	2	17	0	0	16	1	1	2	2	17	2	1	1	4	3	0	8	1	2	1	2	3	0	3	0	3	0	3	0	3	0	3	0	3	0	3	0	1	2	2
525	888	888	888	888	40	150	101	68	66	2	16	0	0	16	1	1	2	2	16	2	1	1	4	2	200	6	1	2	1	2	3	0	3	0	3	0	3	0	3	0	3	0	3	0	3	0	3	2	2
492	888	888	888	888	39	150	132	69	91	2	18	0	0	16	1	1	2	2	16	2	1	2	4	3	0	3	1	8	1	2	3	0	3	0	3	0	3	0	3	0	3	0	3	0	3	0	2	2	2
420	0	0	0	0	85	154	114	70	89	2	20	0	0	16	1	1	1	2	16	2	1	3	4	2	7500	4	1	2	1	2	3	0	3	36	3	#NULL!	3	0	3	0	3	0	3	0	3	0	3	2	2
885	0	0	0	0	53	150	110	75	90	2	16	0	0	16	1	1	3	2	15	2	1	3	4	1	#NULL!	6	1	8	1	1	3	0	3	0	3	0	3	0	3	0	3	0	3	0	3	0	4	4	2
1177	0	0	0	0	62	167	175	102	93	1	16	0	0	16	1	1	2	1	#NULL!	2	1	3	1	1	#NULL!	5	1	2	1	2	1	#NULL!	1	#NULL!	2	#NULL!	3	0	3	0	3	0	3	0	3	0	2	2	1
8	0	0	0	0	56.9	165	119	65	110	1	17	0	0	16	1	1	5	1	#NULL!	2	1	3	1	1	#NULL!	4	1	2	4	3	1	36	2	36	2	12	3	0	3	0	3	0	2	12	2	1	2	2	1
413	0	1	0	0	51	145	119	74	84	1	18	0	0	16	1	1	2	1	#NULL!	1	1	3	1	1	#NULL!	5	1	2	4	2	2	0	2	36	3	0	3	0	3	0	3	0	3	0	3	0	4	2	2
23	888	888	888	888	62	139	100	82	68	1	20	0	0	16	1	1	3	1	#NULL!	1	1	3	1	1	#NULL!	4	1	2	1	2	1	0	1	36	2	36	2	0	2	0	2	#NULL!	2	0	3	0	3	3	2
346	0	1	0	0	68	168	148	75	114	1	24	0	0	16	1	1	1	1	#NULL!	1	1	2	1	1	#NULL!	6	1	2	1	1	3	0	1	36	3	0	3	0	3	0	3	0	3	0	3	0	2	2	1
271	888	888	888	888	71	175	134	66	60	1	16	0	0	16	1	1	6	1	#NULL!	1	3	4	2	1	#NULL!	5	2	7	2	1	3	#NULL!	3	#NULL!	3	#NULL!	3	#NULL!	3	#NULL!	3	#NULL!	3	#NULL!	3	#NULL!	2	2	2
48	888	888	888	888	70	168	104	69	76	1	17	0	0	16	1	1	1	1	#NULL!	2	1	3	2	1	#NULL!	5	1	2	1	1	1	0	1	36	3	0	3	0	3	0	3	0	3	0	3	0	4	2	2
221	888	888	888	888	60	162	157	70	74	1	17	0	0	16	1	1	1	1	#NULL!	2	1	4	2	1	#NULL!	4	1	2	1	1	3	#NULL!	3	#NULL!	3	#NULL!	3	#NULL!	3	#NULL!	3	#NULL!	3	#NULL!	3	#NULL!	4	4	2
267	888	888	888	888	56	172	140	81	95	1	17	0	0	16	1	1	6	1	#NULL!	1	3	4	2	1	#NULL!	4	2	1	1	1	1	12	1	36	3	#NULL!	3	#NULL!	3	#NULL!	3	#NULL!	3	#NULL!	3	#NULL!	3	3	2
432	888	888	888	888	52	170	133	58	69	1	17	0	0	16	1	1	5	1	#NULL!	2	1	3	2	1	#NULL!	#NULL!	1	2	2	2	1	#NULL!	3	0	3	0	3	0	3	0	3	0	3	0	3	0	2	2	1
1095	0	1	0	0	45	145	124	70	73	1	17	0	0	16	1	1	1	1	#NULL!	2	3	4	2	1	#NULL!	4	2	1	1	2	3	0	3	0	3	0	3	0	3	0	3	0	3	0	3	0	4	2	2
1096	0	0	0	0	86.6	185	136	74	82	1	17	0	0	16	1	1	6	1	#NULL!	1	3	4	2	1	#NULL!	5	2	8	1	2	3	0	2	12	3	0	3	0	3	0	3	0	3	0	3	0	4	4	2
1220	888	888	888	888	60	165	131	72	80	1	17	0	0	16	1	1	6	1	#NULL!	1	1	4	2	1	#NULL!	5	2	1	1	2	1	#NULL!	1	#NULL!	2	#NULL!	3	0	3	0	3	0	2	#NULL!	3	0	4	4	2
311	0	0	0	0	49	159	126	78	67	1	18	0	0	16	1	1	1	1	#NULL!	2	1	3	2	1	#NULL!	5	1	2	1	2	2	0	2	36	3	0	3	0	3	0	3	0	2	0	3	0	3	4	2
816	0	0	0	0	62	165	122	69	108	1	18	0	0	16	1	1	4	1	#NULL!	1	2	3	2	1	#NULL!	6	2	1	2	3	3	0	1	36	3	0	3	0	3	0	3	0	2	0	3	0	2	2	2
817	0	0	0	0	82	182	147	80	77	1	18	0	0	16	1	1	4	1	#NULL!	1	2	3	2	1	#NULL!	3	1	2	1	2	1	12	1	36	3	0	3	0	3	0	3	0	2	12	3	0	3	3	1
403	888	888	888	888	52	152	118	76	81	1	24	0	0	16	1	1	3	1	#NULL!	1	1	4	3	1	#NULL!	5	1	2	1	2	1	12	1	24	3	#NULL!	3	#NULL!	3	#NULL!	3	#NULL!	3	#NULL!	3	#NULL!	3	2	2
918	0	1	0	0	60	165	143	79	76	1	24	0	0	16	1	1	3	1	#NULL!	1	1	4	3	3	0	7	1	2	1	2	3	0	3	0	3	0	3	0	3	0	3	0	3	0	3	0	2	2	2
1152	0	0	0	0	65	170	140	92	84	1	24	0	0	16	1	1	2	2	#NULL!	1	1	3	3	3	0	7	3	2	1	1	3	0	2	#NULL!	3	0	3	0	3	0	3	0	3	0	3	0	4	2	2
34	888	888	888	888	58	170	124	85	67	1	19	0	0	16	1	1	3	1	#NULL!	1	1	4	4	1	#NULL!	7	1	2	1	2	3	0	2	36	3	0	3	0	3	0	3	0	3	0	3	0	3	3	2
409	888	888	888	888	50.1	167	128	69	71	1	20	0	0	16	1	1	3	1	#NULL!	2	1	3	4	2	400	5	1	2	1	2	3	#NULL!	3	#NULL!	3	#NULL!	3	#NULL!	3	#NULL!	3	#NULL!	3	#NULL!	3	#NULL!	3	4	2
209	888	888	888	888	50	150	147	90	71	1	21	0	0	16	1	1	1	1	#NULL!	2	1	3	4	1	#NULL!	6	1	2	1	2	1	60	1	#NULL!	2	#NULL!	3	#NULL!	3	#NULL!	3	#NULL!	2	#NULL!	3	#NULL!	3	2	1
1132	0	0	0	0	68.4	170	147	98	110	1	22	0	0	16	1	1	5	1	#NULL!	1	1	4	5	3	0	4	1	5	4	2	1	36	1	48	3	0	3	0	3	0	3	0	3	0	3	0	3	2	2
122	888	888	888	888	67	165	89	58	77	1	23	0	0	16	1	1	1	1	#NULL!	1	1	3	4	3	#NULL!	1	2	4	4	2	3	#NULL!	3	#NULL!	3	#NULL!	3	#NULL!	3	#NULL!	3	#NULL!	3	#NULL!	3	#NULL!	4	2	1
564	888	888	888	888	45	146	131	87	93	1	23	0	0	16	1	1	1	1	#NULL!	1	2	3	4	3	0	#NULL!	1	2	4	1	3	0	3	0	3	0	3	0	3	0	3	0	3	0	3	0	4	2	1
709	0	0	0	0	56	149	113	82	75	2	15	0	0	16	1	1	6	2	#NULL!	2	2	3	1	1	#NULL!	6	1	2	1	1	3	#NULL!	3	#NULL!	3	#NULL!	3	#NULL!	3	#NULL!	3	#NULL!	3	#NULL!	3	#NULL!	3	2	2
349	0	0	0	0	70	160	119	76	94	2	20	0	0	16	1	1	2	1	#NULL!	2	1	2	1	1	#NULL!	4	1	8	1	2	3	0	3	0	3	0	3	0	3	0	3	0	3	0	3	0	3	4	2
333	888	888	888	888	42	152	104	59	102	2	16	0	0	16	1	1	5	1	#NULL!	2	3	4	2	2	4500	3	2	7	3	1	3	#NULL!	2	#NULL!	3	#NULL!	3	#NULL!	3	#NULL!	3	#NULL!	3	#NULL!	3	#NULL!	3	2	2
579	0	0	0	0	55	157	133	64	74	2	16	0	0	16	1	1	3	1	#NULL!	1	2	3	2	1	#NULL!	4	2	2	2	1	3	0	2	36	3	#NULL!	3	0	3	0	3	0	3	0	2	0	3	2	2
1094	0	0	0	0	58	165	105	68	104	2	16	0	0	16	1	1	5	1	#NULL!	2	1	4	2	1	#NULL!	4	1	2	1	1	3	0	3	0	3	0	3	0	3	0	3	0	3	0	3	0	2	2	2
5	0	0	0	0	55	155	118	76	73	2	17	0	0	16	1	1	5	1	#NULL!	2	1	4	2	1	#NULL!	4	1	4	1	2	3	0	3	0	3	0	3	0	3	0	3	0	3	0	3	0	3	3	1
47	888	888	888	888	45	155	105	70	76	2	17	0	0	16	1	1	1	1	#NULL!	1	1	4	2	1	#NULL!	5	1	2	1	1	3	0	1	36	3	0	3	0	3	0	3	0	3	0	3	0	4	2	2
247	888	888	888	888	49	160	119	79	90	2	17	0	0	16	1	1	4	1	#NULL!	1	1	4	2	1	#NULL!	4	2	1	1	2	3	#NULL!	3	#NULL!	3	#NULL!	3	#NULL!	3	#NULL!	3	#NULL!	3	#NULL!	3	#NULL!	3	4	2
255	888	888	888	888	39	152	98	69	84	2	17	0	0	16	1	1	6	1	#NULL!	1	1	3	2	1	#NULL!	6	1	2	1	2	3	#NULL!	3	#NULL!	3	#NULL!	3	#NULL!	3	#NULL!	3	#NULL!	3	#NULL!	3	#NULL!	2	3	1
285	888	888	888	888	42.5	151	111	74	94	2	17	0	0	16	1	1	3	1	#NULL!	2	3	4	2	1	#NULL!	9	2	1	1	2	3	#NULL!	2	#NULL!	2	#NULL!	3	#NULL!	3	#NULL!	3	#NULL!	3	#NULL!	3	#NULL!	3	2	2
384	0	0	0	0	51.4	159	104	66	73	2	17	0	0	16	1	1	5	1	#NULL!	1	2	3	2	1	#NULL!	6	1	2	1	3	3	0	1	24	3	0	3	0	3	0	3	0	3	0	3	0	4	3	2
1049	0	0	0	0	48	156	84	54	95	2	17	0	0	16	1	1	1	1	#NULL!	1	1	3	2	1	#NULL!	4	1	2	1	2	3	0	3	0	3	0	3	0	3	0	3	0	3	0	3	0	2	2	2
134	888	888	888	888	55	153	113	78	115	2	18	0	0	16	1	1	3	1	#NULL!	2	2	3	2	1	#NULL!	4	2	7	1	1	3	0	3	0	3	0	3	0	3	0	3	0	3	0	3	0	2	1	2
363	888	888	888	888	43	165	95	72	89	2	18	0	0	16	1	1	1	1	#NULL!	2	2	3	2	1	#NULL!	5	1	2	1	2	3	#NULL!	3	#NULL!	3	#NULL!	3	#NULL!	3	#NULL!	3	#NULL!	3	#NULL!	3	#NULL!	2	2	2
605	0	0	0	0	46	158	116	67	82	2	18	0	0	16	1	1	4	1	#NULL!	1	2	3	2	1	#NULL!	8	2	6	1	2	3	0	1	24	3	0	3	0	3	0	3	0	3	0	3	0	3	4	2
1000	0	0	0	0	56	156	110	56	79	2	18	0	0	16	1	1	3	1	#NULL!	1	1	3	2	1	#NULL!	5	1	2	1	1	3	0	3	0	3	0	3	0	3	0	3	0	3	0	3	0	3	3	2
315	888	888	888	888	70	167	138	75	76	2	19	0	0	16	1	1	6	1	#NULL!	1	3	4	2	1	#NULL!	4	2	1	1	2	3	#NULL!	1	48	3	#NULL!	3	#NULL!	3	#NULL!	3	#NULL!	3	#NULL!	3	#NULL!	2	2	2
508	0	1	0	0	45	157	104	68	86	2	19	0	0	16	1	1	3	1	#NULL!	1	2	3	2	1	#NULL!	9	1	2	1	1	3	0	3	0	3	0	3	0	3	0	3	0	3	0	3	0	3	3	2
952	0	0	0	0	43	151	113	69	88	2	19	0	0	16	1	1	1	1	#NULL!	1	3	4	2	1	#NULL!	3	2	1	1	1	3	0	3	0	3	0	3	0	3	0	3	0	3	0	3	0	3	2	2
977	0	0	0	0	54	165	114	73	84	2	19	0	0	16	1	1	6	1	#NULL!	1	3	4	2	2	9000	1	2	1	1	2	3	0	3	0	3	0	3	0	3	0	3	0	3	0	3	0	2	2	2
1068	0	0	0	0	54	150	135	76	86	2	19	0	0	16	1	1	1	1	#NULL!	2	3	4	2	1	#NULL!	7	1	2	1	2	3	0	3	0	3	0	3	0	3	0	3	0	3	0	3	0	2	2	2
1069	0	1	0	0	42	148	102	66	84	2	19	0	0	16	1	1	1	1	#NULL!	2	3	4	2	1	#NULL!	6	2	7	1	2	3	0	3	0	3	0	3	0	3	0	3	0	3	0	3	0	4	4	2
957	0	0	0	0	44	157	111	75	84	2	20	0	0	16	1	1	2	1	#NULL!	1	3	4	2	2	4500	1	2	7	3	1	3	0	2	#NULL!	3	0	3	0	3	0	3	0	3	0	3	0	4	4	2
1002	0	0	0	0	52	156	135	76	94	2	20	0	0	16	1	1	2	1	#NULL!	2	1	3	2	1	#NULL!	4	1	2	1	2	3	0	3	0	3	0	3	0	3	0	3	0	3	0	3	0	2	2	2
463	0	0	0	0	45	155	104	85	64	2	16	0	0	16	1	1	6	1	#NULL!	1	1	1	5	2	7000	8	1	2	4	2	3	0	2	36	3	0	3	0	3	0	3	0	3	0	3	0	2	2	2
347	0	0	0	0	51	143	151	79	73	2	23	0	0	17	1	1	2	2	20	1	1	3	1	1	#NULL!	4	1	8	1	2	3	0	1	36	3	0	3	0	3	0	3	0	3	0	3	0	3	2	1
1121	0	0	0	0	65.7	156	131	87	93	1	20	0	0	17	1	1	2	4	19	1	1	2	4	3	0	5	1	4	4	2	1	60	1	36	3	0	3	0	3	0	3	0	3	0	3	0	4	2	1
348	0	0	0	0	70	155	123	88	95	2	20	0	0	17	1	1	1	2	19	2	1	3	1	1	#NULL!	5	1	2	1	2	3	0	3	0	3	0	3	0	3	0	3	0	3	0	3	0	3	2	2
105	888	888	888	888	68	152	134	66	80	1	17	0	0	17	1	1	1	5	17	1	1	4	5	1	#NULL!	5	1	5	1	2	3	0	1	#NULL!	3	0	3	0	3	0	3	0	2	#NULL!	3	0	2	2	2
117	888	888	888	888	45	156	126	76	69	1	24	0	0	17	1	1	1	2	17	1	1	4	4	1	#NULL!	5	3	2	3	1	1	96	1	84	2	#NULL!	3	0	3	0	3	0	3	0	3	0	2	2	1
124	888	888	888	888	55	165	134	63	79	1	24	0	0	17	1	1	1	2	17	1	1	3	4	3	#NULL!	#NULL!	1	1	2	2	3	#NULL!	1	24	1	#NULL!	3	#NULL!	3	#NULL!	3	#NULL!	3	#NULL!	3	#NULL!	1	2	2
501	888	888	888	888	51	155	105	64	78	2	19	0	0	17	1	1	2	1	17	1	1	2	2	1	#NULL!	2	1	8	2	1	3	0	3	0	3	0	3	0	3	0	3	0	3	0	3	0	2	2	2
96	888	888	888	888	42	157	121	67	66	2	19	0	0	17	1	1	3	2	17	1	1	2	3	2	600	7	1	8	1	2	3	0	3	0	3	0	3	0	3	0	3	0	3	0	3	0	4	2	2
456	0	0	0	0	50	162	114	68	82	2	19	0	0	17	1	1	3	1	17	1	1	3	4	1	#NULL!	10	1	2	1	1	3	0	3	0	3	#NULL!	3	0	3	0	3	0	3	0	3	0	3	3	2
688	0	0	0	0	60	165	110	75	78	2	19	0	0	17	1	1	2	1	17	1	1	2	4	1	#NULL!	5	1	8	1	2	3	0	3	36	3	#NULL!	3	0	3	0	3	0	3	0	3	0	4	4	2
1155	0	0	0	0	60	160	123	77	93	2	21	0	0	17	1	1	1	2	17	2	1	3	4	1	#NULL!	7	1	2	1	1	3	0	3	0	3	0	3	0	3	0	3	0	3	0	3	0	2	1	2
268	888	888	888	888	57	168	134	83	67	1	17	0	0	17	1	1	1	1	#NULL!	2	1	2	1	1	#NULL!	4	1	2	1	2	3	#NULL!	2	#NULL!	3	#NULL!	3	#NULL!	3	#NULL!	3	#NULL!	3	#NULL!	3	#NULL!	2	2	2
1302	0	0	0	0	62	160	117	67	60	1	24	0	0	17	1	1	6	1	#NULL!	1	1	3	1	1	#NULL!	5	1	2	1	2	3	0	2	#NULL!	3	0	3	0	3	0	3	0	3	0	3	0	3	4	2
154	888	888	888	888	45	167	114	75	75	1	16	0	0	17	1	1	4	1	#NULL!	1	2	3	2	1	#NULL!	6	2	1	1	2	3	0	3	0	3	0	3	0	3	0	3	0	3	0	3	0	2	2	2
629	0	0	0	0	48	160	115	72	87	1	17	0	0	17	1	1	2	1	#NULL!	1	2	3	2	1	#NULL!	6	1	4	3	2	3	0	3	0	3	0	3	0	3	0	3	0	3	0	3	0	1	4	1
1090	0	0	0	0	47	168	124	73	78	1	17	0	0	17	1	1	3	1	#NULL!	1	3	4	2	1	#NULL!	6	1	2	1	2	3	0	3	0	3	0	3	0	3	0	3	0	3	0	3	0	4	3	2
1204	0	0	0	0	54	164	127	78	75	1	17	0	0	17	1	1	5	1	#NULL!	1	1	4	2	1	#NULL!	5	2	1	1	2	3	0	2	#NULL!	3	0	3	0	3	0	3	0	3	0	3	0	4	3	2
1249	888	888	888	888	57	165	114	73	95	1	17	0	0	17	1	1	2	1	#NULL!	1	1	3	2	1	#NULL!	#NULL!	1	2	1	2	1	24	1	24	3	0	3	0	3	0	3	0	3	0	3	0	4	4	1
1279	888	888	888	888	47	168	123	73	78	1	17	0	0	17	1	1	3	1	#NULL!	1	1	4	2	1	#NULL!	5	2	1	1	2	3	0	2	#NULL!	3	0	3	0	3	0	3	0	3	0	3	0	4	3	2
777	0	0	0	0	65	170	144	80	78	1	18	0	0	17	1	1	4	1	#NULL!	1	2	3	2	1	#NULL!	3	1	2	1	2	1	36	1	36	3	0	3	0	3	0	3	0	3	0	3	0	2	2	1
1057	0	0	0	0	67	172	136	89	123	1	18	0	0	17	1	1	1	1	#NULL!	2	1	4	2	1	#NULL!	1	1	2	1	2	1	60	2	24	2	12	3	#NULL!	3	#NULL!	3	#NULL!	2	24	1	#NULL!	2	3	2
1076	0	0	0	0	57	166	130	61	58	1	18	0	0	17	1	1	3	1	#NULL!	1	3	4	2	1	#NULL!	6	1	2	1	1	3	0	1	36	3	0	3	0	3	0	3	0	3	0	3	0	2	2	2
1089	0	0	0	0	71.4	167	134	63	79	1	19	0	0	17	1	1	1	1	#NULL!	2	3	4	2	1	#NULL!	5	2	1	1	2	3	0	2	#NULL!	3	0	3	0	3	0	3	0	3	0	3	0	4	3	2
824	0	0	0	0	78	150	178	80	96	1	20	0	0	17	1	1	4	1	#NULL!	1	2	3	2	1	#NULL!	5	1	2	1	1	1	96	1	96	2	12	3	0	3	0	3	0	2	0	3	0	4	1	1
1293	0	0	0	0	75	175	129	76	69	1	20	0	0	17	1	1	5	1	#NULL!	1	1	4	2	1	#NULL!	7	1	3	1	1	3	0	1	72	3	0	3	0	3	0	3	0	3	0	3	0	3	2	2
1119	0	1	0	0	58	158	123	85	81	1	18	0	0	17	1	1	2	1	#NULL!	1	1	3	4	1	#NULL!	7	1	2	1	2	1	36	1	36	2	#NULL!	2	#NULL!	2	#NULL!	2	#NULL!	2	#NULL!	3	0	4	1	2
1230	888	888	888	888	52	160	118	78	65	1	18	0	0	17	1	1	2	1	#NULL!	1	1	1	4	3	0	4	1	2	1	2	3	0	3	0	3	0	3	0	3	0	3	0	3	0	3	0	4	4	2
127	888	888	888	888	46	168	156	105	83	1	20	0	0	17	1	1	1	1	#NULL!	1	1	3	4	3	0	#NULL!	1	1	4	1	1	#NULL!	1	#NULL!	3	#NULL!	3	#NULL!	3	#NULL!	3	#NULL!	3	#NULL!	3	#NULL!	3	3	2
417	0	0	0	0	68	161	120	80	86	1	21	0	0	17	1	1	1	1	#NULL!	2	1	3	4	2	12000	5	1	2	1	2	3	0	3	0	3	0	3	0	3	0	3	0	3	0	3	0	2	3	1
457	0	0	0	0	60	160	109	78	94	1	21	0	0	17	1	1	3	1	#NULL!	1	1	4	5	3	0	6	1	2	1	2	2	36	1	48	3	0	3	0	3	0	3	0	3	0	3	0	2	2	1
1315	0	0	0	0	48	165	102	68	40	2	18	0	0	17	1	1	2	1	#NULL!	2	1	1	1	1	#NULL!	4	1	2	1	1	3	0	3	0	3	0	3	0	3	0	3	0	3	0	3	0	1	2	1
225	888	888	888	888	61	150	112	84	109	2	20	0	0	17	1	1	1	1	#NULL!	2	1	3	1	1	#NULL!	7	1	3	1	1	3	#NULL!	2	#NULL!	3	#NULL!	3	#NULL!	3	#NULL!	3	#NULL!	3	#NULL!	3	#NULL!	3	2	2
429	0	0	0	0	47	160	131	92	115	2	22	0	0	17	1	1	1	1	#NULL!	2	1	3	1	1	#NULL!	5	1	2	1	2	1	60	2	36	2	36	3	0	2	0	3	0	3	0	3	0	4	2	1
410	0	0	0	0	61	155	151	79	73	2	23	0	0	17	1	1	2	2	#NULL!	2	1	1	1	2	20000	5	1	8	1	1	3	0	3	0	3	0	3	0	3	0	3	0	3	0	3	0	4	4	2
1272	888	888	888	888	43	143	120	84	89	2	16	0	0	17	1	1	4	1	#NULL!	1	1	3	2	1	#NULL!	6	2	7	1	1	3	0	3	0	3	0	3	0	3	0	3	0	3	0	3	0	3	4	1
248	888	888	888	888	43	153	115	67	95	2	17	0	0	17	1	1	4	1	#NULL!	1	1	3	2	1	#NULL!	6	2	7	1	1	3	#NULL!	3	#NULL!	3	#NULL!	3	#NULL!	3	#NULL!	3	#NULL!	3	#NULL!	3	#NULL!	3	2	2
783	0	0	0	0	50	158	104	56	77	2	17	0	0	17	1	1	4	1	#NULL!	1	2	3	2	1	#NULL!	6	1	2	1	2	3	0	3	0	3	0	3	0	3	0	3	0	3	0	3	0	1	3	1
958	0	0	0	0	55	163	114	74	83	2	17	0	0	17	1	1	1	1	#NULL!	2	3	4	2	2	4500	1	2	1	1	2	3	0	3	0	3	0	3	0	3	0	3	0	3	0	3	0	2	3	2
966	0	0	0	0	42	157	117	80	101	2	17	0	0	17	1	1	1	1	#NULL!	2	3	4	2	1	#NULL!	4	2	8	1	2	3	0	2	24	3	#NULL!	3	#NULL!	3	#NULL!	3	#NULL!	3	#NULL!	3	0	4	4	2
4	0	0	0	0	57	153	89	72	91	2	18	0	0	17	1	1	5	1	#NULL!	2	1	4	2	1	#NULL!	5	1	2	1	2	3	0	3	0	3	0	3	0	3	0	3	0	3	0	3	0	2	4	2
300	888	888	888	888	48	154	120	63	103	2	18	0	0	17	1	1	3	1	#NULL!	1	3	4	2	1	#NULL!	5	2	1	1	2	3	#NULL!	3	#NULL!	3	#NULL!	3	#NULL!	3	#NULL!	3	#NULL!	3	#NULL!	3	#NULL!	3	2	2
322	888	888	888	888	52	152	118	76	81	2	18	0	0	17	1	1	1	1	#NULL!	2	3	4	2	1	#NULL!	5	2	1	1	3	3	#NULL!	3	#NULL!	3	#NULL!	3	#NULL!	3	#NULL!	3	#NULL!	3	#NULL!	3	#NULL!	2	4	2
331	888	888	888	888	48	160	116	67	87	2	18	0	0	17	1	1	1	1	#NULL!	2	3	4	2	1	#NULL!	5	2	1	1	1	3	#NULL!	2	12	3	#NULL!	3	#NULL!	3	#NULL!	3	#NULL!	3	#NULL!	3	#NULL!	2	2	2
751	0	0	0	0	35	152	99	67	89	2	18	0	0	17	1	1	4	1	#NULL!	1	2	3	2	1	#NULL!	6	2	7	1	1	3	0	3	0	3	0	3	0	3	0	3	0	3	0	3	0	3	4	1
965	0	0	0	0	57	158	110	78	86	2	18	0	0	17	1	1	1	1	#NULL!	1	3	4	2	1	#NULL!	4	2	1	4	2	3	0	3	0	3	0	3	0	3	0	3	0	3	0	3	0	4	4	2
978	0	1	0	0	51.2	163	133	77	84	2	18	0	0	17	1	1	6	1	#NULL!	1	3	4	2	1	#NULL!	4	1	8	2	2	3	0	1	24	3	0	3	0	3	0	3	0	3	0	3	0	2	2	2
981	0	0	0	0	46	156	105	95	82	2	18	0	0	17	1	1	5	1	#NULL!	1	2	3	2	1	#NULL!	3	4	4	2	1	3	0	3	#NULL!	3	0	3	0	3	0	3	0	3	0	3	0	2	2	2
1303	0	0	0	0	54	154	113	83	92	2	18	0	0	17	1	1	6	1	#NULL!	1	1	4	2	1	#NULL!	6	3	6	3	2	3	0	3	0	3	0	3	0	3	0	3	0	3	0	3	0	3	2	2
275	888	888	888	888	59	155	120	63	76	2	19	0	0	17	1	1	3	1	#NULL!	1	3	4	2	1	#NULL!	7	2	1	1	2	3	#NULL!	3	#NULL!	3	#NULL!	3	#NULL!	3	#NULL!	3	#NULL!	3	#NULL!	3	#NULL!	2	2	2
955	0	0	0	0	67	163	127	90	90	2	19	0	0	17	1	1	5	1	#NULL!	1	3	4	2	1	#NULL!	4	1	4	1	2	3	0	1	0	3	0	3	0	3	0	3	0	3	0	3	0	3	4	2
1088	0	0	0	0	53	150	110	64	87	2	20	0	0	17	1	1	1	1	#NULL!	2	3	4	2	1	#NULL!	5	2	1	1	2	3	0	3	0	3	0	3	0	3	0	3	0	3	0	3	0	2	2	2
526	888	888	888	888	48	165	102	70	70	2	19	0	0	17	1	1	1	1	#NULL!	2	1	1	4	2	7500	#NULL!	1	2	1	2	3	0	3	0	3	0	3	0	3	0	3	0	3	0	3	0	4	3	2
1125	0	0	0	0	80	150	128	79	82	2	23	0	0	17	1	1	5	1	#NULL!	1	1	2	4	2	1000	#NULL!	3	8	2	1	3	0	3	0	3	0	3	0	3	0	3	0	3	0	3	0	2	2	2
116	888	888	888	888	46	168	129	73	68	2	21	0	0	18	1	1	1	2	20	2	1	1	5	3	0	5	1	8	1	2	3	0	3	0	3	0	3	0	3	0	3	0	3	0	3	0	4	2	2
1127	0	0	0	0	54	155	114	66	84	2	24	0	0	18	1	1	2	2	20	2	1	3	4	2	8000	6	1	2	1	1	3	0	3	0	3	0	3	0	3	0	3	0	3	0	3	0	3	3	2
256	888	888	888	888	45	155	116	80	89	2	21	0	0	18	1	1	6	1	19	1	1	4	1	1	#NULL!	8	1	3	3	1	3	#NULL!	3	#NULL!	3	#NULL!	3	#NULL!	3	#NULL!	3	#NULL!	3	#NULL!	3	#NULL!	3	4	2
496	888	888	888	888	96	152	123	77	93	2	19	0	0	18	1	1	2	2	18	1	1	2	1	1	#NULL!	6	4	2	1	1	3	0	3	0	3	0	3	0	3	0	3	0	3	0	3	0	3	4	1
1243	888	888	888	888	71	164	126	81	97	2	19	0	0	18	1	1	2	2	18	1	1	3	1	1	#NULL!	6	1	8	4	1	3	0	3	0	3	0	3	0	3	0	3	0	3	0	3	0	3	2	2
707	0	0	0	0	45	155	107	68	91	2	20	0	0	18	1	1	6	1	18	1	2	3	1	3	#NULL!	4	1	6	2	2	3	#NULL!	1	#NULL!	3	#NULL!	3	#NULL!	3	#NULL!	3	#NULL!	3	#NULL!	3	#NULL!	3	2	2
238	888	888	888	888	60	153	105	57	78	2	23	0	0	18	1	1	1	2	18	2	1	3	1	1	#NULL!	4	1	1	1	2	3	#NULL!	3	#NULL!	3	#NULL!	3	#NULL!	3	#NULL!	3	#NULL!	3	#NULL!	3	#NULL!	3	2	1
786	0	0	0	0	63	156	130	74	60	2	22	0	0	18	1	1	3	1	18	1	1	3	3	2	20000	6	1	8	1	1	3	0	3	0	3	0	3	0	3	0	3	0	3	0	3	0	3	2	2
234	888	888	888	888	45	160	94	68	102	2	23	0	0	18	1	1	2	2	18	2	1	3	3	1	#NULL!	3	1	2	1	2	3	#NULL!	3	#NULL!	3	#NULL!	3	#NULL!	3	#NULL!	3	#NULL!	3	#NULL!	3	#NULL!	2	2	2
896	0	0	0	0	48	163	123	68	73	2	23	0	0	18	1	1	3	2	18	1	1	1	4	2	2000	5	1	8	1	2	3	0	3	0	3	0	3	0	3	0	3	0	3	0	3	0	1	1	2
1189	0	1	0	0	68	149	113	84	82	2	23	0	0	18	1	1	1	2	18	2	1	3	4	2	6000	4	1	8	1	1	3	0	3	0	3	0	3	0	3	0	3	0	3	0	3	0	2	2	2
1237	888	888	888	888	51	152	101	82	67	2	18	0	0	18	1	1	2	1	17	1	1	3	4	1	#NULL!	5	3	5	1	1	3	0	3	0	3	0	3	0	3	0	3	0	3	0	3	0	2	2	1
1317	0	1	0	0	52	168	114	70	68	2	24	0	0	18	1	1	2	2	16	1	1	3	1	1	#NULL!	6	4	8	2	1	3	0	3	0	3	0	3	0	3	0	3	0	3	0	3	0	4	2	2
26	888	888	888	888	58	168	104	72	92	1	18	0	0	18	1	1	3	1	#NULL!	1	1	3	1	1	#NULL!	9	1	2	1	2	2	24	2	36	3	#NULL!	3	0	3	0	3	0	3	0	2	0	1	2	2
239	888	888	888	888	44	141	116	80	89	1	21	0	0	18	1	1	1	1	#NULL!	2	1	3	1	1	#NULL!	2	1	2	1	2	3	#NULL!	3	#NULL!	3	#NULL!	3	#NULL!	3	#NULL!	3	#NULL!	3	#NULL!	3	#NULL!	3	2	1
493	888	888	888	888	75	168	143	91	71	1	22	0	0	18	1	1	5	1	#NULL!	2	1	3	1	1	#NULL!	6	1	4	3	2	1	36	1	84	2	12	3	0	3	0	3	0	3	0	2	1	2	4	1
455	0	0	1	0	45	166	124	85	67	1	24	0	0	18	1	1	3	1	#NULL!	1	1	3	1	1	#NULL!	8	1	2	1	2	1	96	1	60	3	0	3	0	3	0	3	0	3	0	3	0	4	4	2
436	888	888	888	888	55	174	127	89	74	1	18	0	0	18	1	1	5	1	#NULL!	1	1	3	2	1	#NULL!	7	1	2	1	1	3	0	3	0	3	0	3	0	3	0	3	0	3	0	3	0	1	2	2
1053	0	0	0	0	66	162	126	70	69	1	18	0	0	18	1	1	1	1	#NULL!	2	1	3	2	1	#NULL!	5	1	4	3	1	3	0	3	0	3	0	3	0	3	0	3	0	3	0	3	0	3	2	2
1092	0	0	0	0	60	170	131	75	70	1	18	0	0	18	1	1	3	1	#NULL!	2	3	4	2	1	#NULL!	5	2	1	1	3	3	0	2	#NULL!	2	#NULL!	2	#NULL!	2	#NULL!	2	#NULL!	2	#NULL!	3	0	2	2	2
1291	0	1	0	0	54	170	126	81	89	1	18	0	0	18	1	1	5	1	#NULL!	1	1	4	2	1	#NULL!	2	1	2	1	1	3	0	1	12	3	0	3	0	3	0	3	0	3	0	3	0	3	3	1
976	0	0	0	0	45	144	145	100	86	1	19	0	0	18	1	1	6	1	#NULL!	1	3	4	2	1	#NULL!	2	1	3	1	1	1	12	2	24	3	0	3	0	3	0	3	0	3	0	3	0	3	4	2
302	888	888	888	888	59	165	124	66	79	1	20	0	0	18	1	1	3	1	#NULL!	1	3	4	2	1	#NULL!	7	2	7	1	2	3	#NULL!	1	12	3	#NULL!	3	#NULL!	3	#NULL!	3	#NULL!	3	#NULL!	3	#NULL!	2	2	2
242	888	888	888	888	55.2	159	131	70	104	1	18	0	0	18	1	1	2	1	#NULL!	2	1	2	3	2	3000	5	1	2	1	1	1	48	1	24	3	#NULL!	3	#NULL!	3	#NULL!	3	#NULL!	3	#NULL!	3	#NULL!	4	4	2
460	0	0	0	0	51	153	111	72	69	1	24	0	0	18	1	1	3	1	#NULL!	1	1	4	3	3	0	14	1	2	1	1	3	0	3	0	3	0	3	0	3	0	3	0	3	0	3	0	2	4	2
1122	0	1	0	0	57	165	126	73	76	1	20	0	0	18	1	1	2	2	#NULL!	1	1	3	4	3	0	6	1	2	1	2	1	#NULL!	1	#NULL!	3	0	3	0	3	0	3	0	2	#NULL!	3	0	3	3	1
224	888	888	888	888	55	170	125	76	52	1	21	0	0	18	1	1	4	1	#NULL!	2	1	3	4	2	10000	4	1	4	2	2	2	12	1	12	3	#NULL!	3	#NULL!	3	#NULL!	3	#NULL!	3	#NULL!	3	#NULL!	2	4	2
499	888	888	888	888	85	167	142	92	86	1	22	0	0	18	1	1	2	2	#NULL!	1	3	4	4	1	#NULL!	6	1	2	1	2	3	0	3	0	3	0	3	0	3	0	3	0	3	0	3	0	3	1	2
1172	0	0	0	0	61.8	164	133	86	78	1	22	0	0	18	1	1	2	1	#NULL!	1	1	2	4	3	0	6	1	2	1	1	1	#NULL!	1	#NULL!	3	0	3	0	3	0	3	0	3	0	3	0	4	4	1
1123	0	0	0	0	90	168	136	79	88	1	24	0	0	18	1	1	2	1	#NULL!	1	1	3	4	3	0	6	1	2	1	2	3	0	1	72	3	0	3	0	3	0	3	0	3	0	3	0	4	2	2
1156	0	1	0	0	53	163	114	70	83	2	19	0	0	18	1	1	2	1	#NULL!	1	1	3	1	1	#NULL!	5	1	2	1	2	3	0	3	0	3	0	3	0	3	0	3	0	3	0	3	0	2	2	2
1248	888	888	888	888	48	150	137	93	93	2	22	0	0	18	1	1	1	1	#NULL!	2	1	3	1	1	#NULL!	5	1	2	1	2	2	#NULL!	2	#NULL!	3	#NULL!	3	#NULL!	3	#NULL!	3	#NULL!	3	#NULL!	3	#NULL!	3	2	2
1321	0	0	0	0	54.1	160	112	69	103	2	15	0	0	18	1	1	4	1	#NULL!	2	1	4	2	1	#NULL!	6	1	2	1	1	3	#NULL!	3	#NULL!	3	#NULL!	3	#NULL!	3	#NULL!	3	#NULL!	3	#NULL!	3	#NULL!	2	2	2
1198	0	0	0	0	56	168	129	67	65	2	16	0	0	18	1	1	5	1	#NULL!	1	1	4	2	1	#NULL!	4	2	1	2	1	3	0	3	0	3	0	3	0	3	0	3	0	3	0	3	0	4	2	2
274	888	888	888	888	47	171	106	61	68	2	18	0	0	18	1	1	4	1	#NULL!	1	3	4	2	1	#NULL!	6	1	2	1	1	3	#NULL!	3	#NULL!	3	#NULL!	3	#NULL!	3	#NULL!	3	#NULL!	3	#NULL!	3	#NULL!	2	2	2
299	888	888	888	888	43	146	90	63	109	2	18	0	0	18	1	1	3	1	#NULL!	1	3	4	2	1	#NULL!	8	2	1	1	2	3	#NULL!	3	#NULL!	3	#NULL!	3	#NULL!	3	#NULL!	3	#NULL!	3	#NULL!	3	#NULL!	3	2	2
306	888	888	888	888	47	155	112	63	89	2	18	0	0	18	1	1	3	1	#NULL!	1	3	4	2	1	#NULL!	6	2	1	1	2	3	#NULL!	3	#NULL!	3	#NULL!	3	#NULL!	3	#NULL!	3	#NULL!	3	#NULL!	3	#NULL!	1	2	2
370	888	888	888	888	46	165	97	67	66	2	18	0	0	18	1	1	6	1	#NULL!	1	2	3	2	1	#NULL!	4	1	2	1	2	3	#NULL!	3	#NULL!	3	#NULL!	3	#NULL!	3	#NULL!	3	#NULL!	3	#NULL!	3	#NULL!	3	2	2
855	0	0	0	0	55	165	123	87	88	2	18	0	0	18	1	1	3	1	#NULL!	1	2	3	2	1	#NULL!	7	1	2	1	2	3	0	3	0	3	#NULL!	3	0	3	0	3	0	3	0	2	0	3	4	2
997	0	0	0	0	45.7	152	111	73	70	2	18	0	0	18	1	1	1	1	#NULL!	2	2	3	2	1	#NULL!	3	1	4	3	1	3	0	3	0	3	0	3	0	3	0	3	0	3	0	3	0	4	4	2
1001	0	0	0	0	53	157	126	68	100	2	18	0	0	18	1	1	2	1	#NULL!	1	1	3	2	1	#NULL!	7	1	2	1	2	3	0	1	24	3	0	3	0	3	0	3	0	3	0	3	0	3	3	2
1070	0	0	0	0	50	157	121	78	87	2	18	0	0	18	1	1	6	1	#NULL!	1	3	4	2	1	#NULL!	6	1	1	1	2	3	0	3	0	3	0	3	0	3	0	3	0	3	0	3	0	2	2	1
1071	0	0	0	0	50.1	155	107	61	101	2	18	0	0	18	1	1	6	1	#NULL!	1	3	4	2	1	#NULL!	7	2	6	1	1	3	0	3	0	3	0	3	0	3	0	3	0	3	0	3	0	3	2	1
1079	0	0	0	0	43	145	97	60	96	2	18	0	0	18	1	1	3	1	#NULL!	2	3	4	2	1	#NULL!	4	2	1	4	2	3	0	3	0	3	0	3	0	3	0	3	0	3	0	3	0	3	3	2
327	888	888	888	888	42	150	107	72	79	2	19	0	0	18	1	1	2	1	#NULL!	2	3	4	2	1	#NULL!	3	2	1	1	2	3	#NULL!	2	#NULL!	3	#NULL!	3	#NULL!	3	#NULL!	3	#NULL!	3	#NULL!	3	#NULL!	2	2	2
1080	0	0	0	0	54	149	99	63	85	2	19	0	0	18	1	1	1	1	#NULL!	2	3	4	2	1	#NULL!	4	2	8	2	3	3	0	3	0	3	0	3	0	3	0	3	0	3	0	3	0	3	2	2
1298	0	0	0	0	48	162	110	71	86	2	19	0	0	18	1	1	5	1	#NULL!	1	1	4	2	1	#NULL!	3	1	2	1	2	3	#NULL!	3	#NULL!	3	#NULL!	3	#NULL!	3	#NULL!	3	#NULL!	3	#NULL!	3	#NULL!	1	2	2
960	0	0	0	0	46	153	119	75	75	2	20	0	0	18	1	1	4	1	#NULL!	1	3	4	2	1	#NULL!	10	3	5	1	1	3	0	3	0	3	0	3	0	3	0	3	0	3	0	3	0	2	3	2
1073	0	0	0	0	44	150	117	74	64	2	20	0	0	18	1	1	2	1	#NULL!	2	3	4	2	1	#NULL!	4	2	1	1	2	3	0	3	0	3	0	3	0	3	0	3	0	3	0	3	0	3	4	1
950	0	0	0	0	41	153	116	77	89	2	21	0	0	18	1	1	1	1	#NULL!	2	3	4	2	1	#NULL!	4	2	1	2	1	3	0	3	0	3	0	3	0	3	0	3	0	3	0	3	0	4	2	2
959	0	0	0	0	48	162	111	77	83	2	21	0	0	18	1	1	2	1	#NULL!	2	3	4	2	3	0	5	2	1	2	3	3	0	2	#NULL!	3	0	3	0	3	0	3	0	3	0	3	0	4	4	2
974	0	0	0	0	44	150	104	77	87	2	21	0	0	18	1	1	2	1	#NULL!	2	3	4	2	1	#NULL!	8	1	8	3	1	3	0	1	#NULL!	3	0	3	0	3	0	3	0	3	0	3	0	3	2	2
1313	0	0	0	0	48	158	104	72	65	2	21	0	0	18	1	1	2	1	#NULL!	1	1	3	3	1	#NULL!	#NULL!	1	2	1	2	3	0	3	0	3	#NULL!	3	#NULL!	3	#NULL!	3	#NULL!	3	#NULL!	3	#NULL!	3	3	2
1235	888	888	888	888	42	158	98	60	67	2	20	0	0	18	1	1	2	1	#NULL!	1	1	4	4	1	#NULL!	6	1	2	1	2	1	#NULL!	3	0	3	#NULL!	3	#NULL!	3	#NULL!	3	#NULL!	3	#NULL!	3	#NULL!	3	2	2
447	0	0	0	0	70	160	103	74	111	2	24	0	0	19	1	1	6	1	20	1	1	3	1	1	#NULL!	8	1	2	1	2	3	0	1	36	3	0	3	0	3	0	3	0	3	0	3	0	2	2	1
1084	0	0	0	0	66	157	111	64	97	2	20	0	0	19	1	1	6	2	20	1	3	4	2	1	#NULL!	7	2	6	1	1	3	0	3	0	3	0	3	0	3	0	3	0	3	0	3	0	2	2	2
425	0	0	0	0	60	165	107	76	98	2	23	0	0	19	1	1	1	2	20	2	1	2	4	2	7000	5	1	8	1	1	3	0	2	36	3	0	3	0	3	0	3	0	3	0	3	0	4	4	2
764	0	1	0	0	67	168	133	65	81	1	22	0	0	19	1	1	2	2	19	2	1	1	3	2	250	3	1	8	1	1	3	0	3	0	3	0	3	0	3	0	3	0	3	0	3	0	4	4	2
874	0	1	0	0	91	165	143	96	81	1	23	0	0	19	1	1	3	1	19	1	1	3	3	2	20000	6	1	2	1	1	1	60	1	84	3	0	3	0	3	0	3	0	3	0	3	0	4	2	1
352	0	0	0	0	51	160	111	69	71	1	24	0	0	19	1	1	1	2	19	2	1	3	3	2	3000	5	1	2	1	2	1	36	1	36	3	0	3	0	3	0	3	0	3	0	3	0	2	2	1
28	888	888	888	888	49	162	104	72	78	2	20	0	0	19	1	1	3	2	19	1	1	4	3	3	0	7	1	2	1	2	3	0	3	0	3	0	3	0	3	0	3	0	3	0	3	0	3	2	2
841	0	0	0	0	70	157	125	69	76	2	21	0	0	19	1	1	3	2	19	1	1	3	3	1	#NULL!	5	1	8	1	2	3	0	3	0	3	0	3	0	3	0	3	0	3	0	3	0	3	2	2
1238	888	888	888	888	45	156	171	82	68	2	23	0	0	19	1	1	2	2	19	1	1	2	4	2	5000	3	1	8	3	2	3	0	3	0	3	0	3	0	3	0	3	0	3	0	3	0	3	3	2
1006	0	0	0	0	61	156	119	71	80	2	24	0	0	19	1	1	5	2	19	2	1	3	4	3	0	4	1	8	1	3	3	0	3	0	3	0	3	0	3	0	3	0	3	0	3	0	3	4	2
1252	888	888	888	888	59	166	102	77	102	1	21	0	0	19	1	1	1	1	#NULL!	2	1	4	1	1	#NULL!	5	1	2	1	1	1	#NULL!	1	#NULL!	3	#NULL!	3	#NULL!	3	#NULL!	3	#NULL!	3	#NULL!	3	#NULL!	3	2	1
738	0	0	0	0	85	166	113	69	66	1	23	0	0	19	1	1	5	1	#NULL!	2	1	4	1	1	#NULL!	4	1	2	1	1	1	36	1	36	3	#NULL!	3	#NULL!	3	#NULL!	3	#NULL!	3	#NULL!	3	#NULL!	3	2	2
1316	0	0	0	0	50	162	105	92	69	1	24	0	0	19	1	1	2	1	#NULL!	1	1	1	1	1	#NULL!	5	1	2	1	2	1	24	2	#NULL!	3	0	3	0	3	0	3	0	3	0	3	0	2	2	2
15	888	888	888	888	58	165	120	80	70	1	15	0	0	19	1	1	3	1	#NULL!	1	1	4	2	1	#NULL!	4	2	1	1	2	2	24	2	36	3	0	3	0	3	0	3	0	2	24	3	0	2	3	1
215	888	888	888	888	74	175	116	72	76	1	20	0	0	19	1	1	1	1	#NULL!	2	1	4	2	1	#NULL!	4	2	8	1	2	2	24	2	24	3	#NULL!	3	#NULL!	3	#NULL!	3	#NULL!	3	#NULL!	3	#NULL!	4	4	1
110	888	888	888	888	56	163	139	74	75	1	24	0	0	19	1	1	1	1	#NULL!	1	1	1	4	2	6000	#NULL!	1	2	1	2	1	24	1	84	3	0	3	0	3	0	3	0	3	0	3	0	2	2	2
439	0	0	0	0	55	151	114	72	87	2	22	0	0	19	1	1	6	1	#NULL!	1	1	3	1	1	#NULL!	9	1	2	1	2	3	0	2	36	3	0	3	0	3	0	3	0	3	0	3	0	2	2	2
999	0	0	0	0	60	160	105	53	73	2	19	0	0	19	1	1	6	1	#NULL!	1	2	3	2	1	#NULL!	4	1	2	1	1	3	0	1	36	3	0	3	0	3	0	3	0	3	0	3	0	3	3	2
319	888	888	888	888	70	175	117	79	85	2	20	0	0	19	1	1	6	1	#NULL!	1	3	4	2	1	#NULL!	4	2	2	1	2	3	#NULL!	1	36	3	#NULL!	3	#NULL!	3	#NULL!	3	#NULL!	3	#NULL!	3	#NULL!	2	2	2
332	888	888	888	888	45	150	97	62	78	2	20	0	0	19	1	1	1	1	#NULL!	2	3	4	2	1	#NULL!	5	1	2	1	1	3	#NULL!	3	#NULL!	3	#NULL!	3	#NULL!	3	#NULL!	3	#NULL!	3	#NULL!	3	#NULL!	3	2	2
513	888	888	888	888	47	154	132	70	64	2	20	0	0	19	1	1	1	1	#NULL!	1	1	4	2	2	8000	6	1	2	1	1	3	0	3	0	3	0	3	0	3	0	3	0	3	0	3	0	2	2	2
949	0	0	0	0	41	153	125	89	76	2	20	0	0	19	1	1	5	1	#NULL!	2	3	4	2	1	#NULL!	4	2	1	1	2	3	0	3	0	3	0	3	0	3	0	3	0	3	0	3	0	3	4	2
961	0	0	0	0	45	150	119	73	79	2	20	0	0	19	1	1	1	1	#NULL!	2	3	4	2	1	#NULL!	4	2	1	1	2	3	0	3	0	3	0	3	0	3	0	3	0	3	0	3	0	4	4	2
1078	0	1	0	0	50	150	104	65	80	2	21	0	0	19	1	1	3	1	#NULL!	2	3	4	2	1	#NULL!	10	2	7	1	2	3	0	3	0	3	0	3	0	3	0	3	0	3	0	3	0	3	3	2
1178	0	0	0	0	66	153	118	79	84	2	24	0	0	20	1	1	5	2	23	2	1	4	4	2	5500	6	1	2	1	2	3	0	3	0	3	0	3	0	3	0	3	0	3	0	3	0	4	4	2
1146	0	0	0	0	65	156	118	70	80	2	23	0	0	20	1	1	5	1	21	2	1	4	4	2	7000	5	1	2	1	2	3	0	3	0	3	0	3	0	3	0	3	0	3	0	3	0	2	2	2
1154	0	0	0	0	52	158	117	64	70	1	24	0	0	20	1	1	2	2	20	1	1	2	4	1	#NULL!	7	1	2	1	1	3	0	2	#NULL!	3	0	3	0	3	0	3	0	3	0	3	0	2	2	2
1307	0	0	0	0	48	152	124	81	81	2	23	0	0	20	1	1	6	1	20	1	1	3	1	1	#NULL!	3	1	8	1	2	3	0	3	0	3	0	3	0	3	0	3	0	3	0	3	0	3	2	1
263	0	0	0	0	52	160	119	74	84	2	24	0	0	20	1	1	1	1	20	1	1	3	1	1	#NULL!	4	1	2	1	1	3	0	2	0	3	0	3	0	3	0	3	0	3	0	3	0	3	1	2
29	888	888	888	888	50	162	104	62	78	2	22	0	0	20	1	1	3	2	20	1	1	4	2	1	#NULL!	7	1	8	1	1	3	0	3	0	3	#NULL!	3	0	3	0	3	0	3	0	2	0	1	2	2
1138	0	0	0	0	49	158	109	65	90	2	24	0	0	20	1	1	5	2	20	2	1	5	2	1	#NULL!	5	1	2	1	2	3	0	3	0	3	0	3	0	3	0	3	0	3	0	3	0	3	4	2
1314	0	0	0	0	42	160	112	68	68	2	22	0	0	20	1	1	2	3	15	1	1	2	1	1	#NULL!	5	1	2	1	2	1	#NULL!	1	24	3	#NULL!	3	#NULL!	3	#NULL!	3	#NULL!	3	#NULL!	3	0	2	2	2
38	888	888	888	888	62	170	112	68	68	1	23	0	0	20	1	1	3	1	#NULL!	1	1	4	1	1	#NULL!	10	1	2	1	1	3	0	3	0	3	0	3	0	3	0	3	0	3	0	3	0	2	2	2
1184	0	0	0	0	60	170	118	67	81	1	20	0	0	20	1	1	5	1	#NULL!	2	1	4	2	1	#NULL!	3	1	2	2	1	3	0	3	0	3	0	3	0	3	0	3	0	3	0	3	0	1	2	2
940	0	0	0	1	73	173	141	89	76	1	22	0	0	20	1	1	1	1	#NULL!	2	2	3	4	1	#NULL!	4	1	2	1	2	3	#NULL!	2	#NULL!	3	#NULL!	3	#NULL!	3	#NULL!	3	#NULL!	3	#NULL!	3	#NULL!	1	2	2
654	0	0	0	0	42	153	110	75	72	2	22	0	0	20	1	1	2	1	#NULL!	1	2	3	1	1	#NULL!	5	1	2	1	1	3	0	3	0	3	0	3	0	3	0	3	0	3	0	3	0	1	1	2
222	888	888	888	888	45	154	134	91	75	2	23	0	0	20	1	1	1	1	#NULL!	2	1	3	1	1	#NULL!	6	1	2	1	2	3	#NULL!	3	#NULL!	3	#NULL!	3	#NULL!	3	#NULL!	3	#NULL!	3	#NULL!	3	#NULL!	2	2	2
340	888	888	888	888	55	164	110	77	86	2	20	0	0	20	1	1	5	1	#NULL!	2	3	4	2	1	#NULL!	4	1	2	1	1	3	#NULL!	3	#NULL!	3	#NULL!	3	#NULL!	3	#NULL!	3	#NULL!	3	#NULL!	3	#NULL!	3	2	2
1083	0	0	0	0	55	165	117	69	80	2	20	0	0	20	1	1	5	1	#NULL!	2	1	4	2	1	#NULL!	4	1	2	1	1	3	0	3	0	3	0	3	0	3	0	3	0	3	0	3	0	2	2	1
301	888	888	888	888	60	150	115	74	113	2	21	0	0	20	1	1	6	1	#NULL!	1	3	4	2	1	#NULL!	3	2	5	1	2	3	#NULL!	3	#NULL!	3	#NULL!	3	#NULL!	3	#NULL!	3	#NULL!	3	#NULL!	3	#NULL!	1	2	2
325	888	888	888	888	68	163	111	81	77	2	21	0	0	20	1	1	6	1	#NULL!	1	3	4	2	1	#NULL!	3	2	7	1	1	3	#NULL!	3	#NULL!	3	#NULL!	3	#NULL!	3	#NULL!	3	#NULL!	3	#NULL!	3	#NULL!	3	2	2
310	0	0	0	0	50	145	125	79	87	2	24	0	0	20	1	1	1	2	#NULL!	1	1	1	3	3	0	5	1	8	1	1	3	0	3	0	3	0	3	0	3	0	3	0	3	0	3	0	2	2	2
735	0	1	0	0	58	153	137	98	95	2	23	0	0	20	1	1	5	1	#NULL!	2	1	5	4	1	#NULL!	5	2	6	1	2	3	#NULL!	2	24	3	#NULL!	3	#NULL!	3	#NULL!	3	#NULL!	3	#NULL!	3	#NULL!	4	2	2
1105	0	0	0	0	56	156	117	52	89	2	24	0	0	20	1	1	5	1	#NULL!	2	1	5	4	1	#NULL!	5	1	2	1	2	3	0	3	0	3	0	3	0	3	0	3	0	3	0	3	0	2	2	2
411	0	1	0	0	54.9	157	132	69	85	1	24	0	0	21	1	1	2	2	21	2	1	2	3	2	30000	5	1	8	4	1	1	108	1	108	3	0	3	0	3	0	3	0	3	0	3	0	4	4	2
1183	0	0	0	0	53	163	119	77	80	2	20	0	0	21	1	1	5	2	20	2	1	4	4	2	9180	4	1	8	1	1	2	72	1	12	3	0	3	0	3	0	3	0	3	0	3	0	3	3	2
1140	0	0	0	0	46	153	115	74	96	2	22	0	0	21	1	1	5	1	#NULL!	2	1	5	2	1	#NULL!	4	1	2	1	2	3	0	2	#NULL!	3	0	3	0	3	0	3	0	3	0	3	0	3	2	1
1137	0	0	0	0	47	157	110	70	84	2	23	0	0	21	1	1	5	1	#NULL!	2	1	5	4	2	10000	4	1	2	1	1	3	0	3	0	3	0	3	0	3	0	3	0	3	0	3	0	3	3	2
1134	0	0	0	0	52	153	134	84	101	2	24	0	0	21	1	1	5	1	#NULL!	1	1	5	4	2	12000	4	1	2	1	3	3	0	3	0	3	0	3	0	3	0	3	0	3	0	3	0	1	2	2
1188	0	0	0	0	62	164	127	82	94	1	24	0	0	22	1	1	1	2	22	2	1	1	2	2	1000	4	1	8	1	1	3	0	3	0	3	0	3	0	3	0	3	0	3	0	2	0	2	2	2
35	888	888	888	888	60	158	114	68	82	2	24	0	0	22	1	1	3	2	22	1	1	4	3	2	1500	4	1	8	1	1	3	0	3	0	3	0	3	0	3	0	3	0	3	0	3	0	4	2	2
1077	0	0	0	0	46	147	100	65	73	2	23	0	0	22	1	1	3	1	#NULL!	2	3	4	2	1	#NULL!	2	3	5	1	1	3	0	3	0	3	0	3	0	3	0	3	0	3	0	3	0	3	3	2
350	0	0	1	0	57	156	127	73	71	2	24	0	0	23	1	1	1	5	23	1	1	3	1	1	#NULL!	5	1	2	1	2	3	#NULL!	3	#NULL!	3	#NULL!	3	#NULL!	3	#NULL!	3	#NULL!	3	#NULL!	3	#NULL!	3	4	2
1222	888	888	888	888	53	156	118	92	84	2	23	0	0	23	1	1	6	1	#NULL!	1	1	5	1	1	#NULL!	5	1	2	1	2	3	0	2	#NULL!	3	0	3	0	3	0	3	0	3	0	3	0	2	2	2
445	0	0	0	0	54	150	118	77	77	2	24	0	0	23	1	1	6	1	#NULL!	1	1	3	5	3	0	8	1	2	1	2	3	0	3	0	3	0	3	0	3	0	3	0	3	0	3	0	2	4	2
721	0	0	0	0	46	160	110	75	98	2	19	0	0	888	2	2	2	1	20	1	1	2	4	1	#NULL!	4	3	5	4	2	3	0	3	0	3	#NULL!	3	0	3	0	3	0	3	0	2	0	4	2	2
1160	0	0	0	0	74	165	124	63	78	2	23	0	0	888	2	2	2	4	20	2	1	3	4	2	8000	4	1	2	1	1	3	0	3	0	3	0	3	0	3	0	3	0	3	0	3	0	3	3	2
929	0	1	0	0	45	145	119	75	80	2	23	0	0	888	2	2	1	2	19	2	1	2	4	2	200	8	1	8	1	1	3	0	3	0	3	0	3	0	3	0	3	0	3	0	3	0	3	4	1
732	0	0	0	0	53	164	116	59	89	2	15	0	0	888	2	2	2	1	15	1	1	2	4	1	#NULL!	5	1	2	1	1	3	0	3	0	3	#NULL!	3	0	3	0	3	0	3	0	2	0	2	2	2
46	888	888	888	888	52	162	102	72	68	1	15	0	0	888	2	2	1	1	#NULL!	1	1	2	1	1	#NULL!	5	1	2	1	1	3	0	3	0	3	0	3	0	3	0	3	0	3	0	3	0	2	4	2
129	888	888	888	888	43.8	157	103	77	86	1	15	0	0	888	2	2	4	1	#NULL!	1	2	3	1	1	#NULL!	5	2	1	1	2	3	0	3	0	3	0	3	0	3	0	3	0	3	0	3	0	3	3	2
500	888	888	888	888	55	166	106	75	90	1	15	0	0	888	2	2	2	1	#NULL!	1	1	3	1	1	#NULL!	5	1	2	1	2	3	0	3	0	3	0	3	0	3	0	3	0	3	0	3	0	2	2	2
687	0	0	0	0	50	160	125	50	77	1	15	0	0	888	2	2	6	1	#NULL!	1	2	3	1	1	#NULL!	7	1	2	1	2	3	0	3	0	3	0	3	0	3	0	3	0	3	0	3	0	3	3	2
1239	888	888	888	888	45	155	129	78	68	1	15	0	0	888	2	2	2	1	#NULL!	1	1	1	1	1	#NULL!	#NULL!	1	2	1	2	1	#NULL!	1	#NULL!	3	0	1	#NULL!	3	0	3	0	3	0	2	#NULL!	3	2	2
1309	0	0	0	0	48	160	112	68	65	1	15	0	0	888	2	2	2	1	#NULL!	1	1	1	1	1	#NULL!	#NULL!	1	2	1	2	1	#NULL!	1	#NULL!	3	0	1	#NULL!	3	0	3	0	3	0	2	#NULL!	3	2	2
25	888	888	888	888	49	168	114	68	85	1	16	0	0	888	2	2	3	1	#NULL!	1	1	1	1	1	#NULL!	10	1	2	1	2	2	0	3	0	3	0	3	0	3	0	3	0	3	0	3	0	4	3	2
44	888	888	888	888	48	148	114	74	65	1	16	0	0	888	2	2	1	1	#NULL!	2	1	1	1	1	#NULL!	5	1	2	1	1	3	0	3	0	3	0	3	0	3	0	3	0	3	0	3	0	1	2	2
307	0	0	0	0	39	160	114	70	89	1	16	0	0	888	2	2	1	1	#NULL!	2	3	4	1	1	#NULL!	6	1	4	1	2	1	0	2	36	3	0	3	0	3	0	3	0	3	0	3	0	4	3	1
488	888	888	888	888	45	162	105	64	78	1	16	0	0	888	2	2	2	1	#NULL!	2	1	3	1	1	#NULL!	6	1	2	1	2	1	#NULL!	1	#NULL!	3	0	3	0	3	0	3	0	3	0	3	0	2	2	2
802	0	0	0	0	90	175	183	83	104	1	16	0	0	888	2	2	4	1	#NULL!	1	2	3	1	1	#NULL!	3	1	3	1	1	3	0	3	0	3	0	3	0	3	0	3	0	3	0	3	0	2	2	2
813	0	0	0	0	62	175	115	66	80	1	16	0	0	888	2	2	4	1	#NULL!	1	2	3	1	1	#NULL!	4	1	2	1	1	3	0	3	0	3	0	3	0	3	0	3	0	3	0	3	0	2	2	1
27	888	888	888	888	45	170	125	75	82	1	17	0	0	888	2	2	3	1	#NULL!	1	1	1	1	1	#NULL!	4	1	5	1	2	3	0	3	0	3	0	3	0	3	0	3	0	3	0	3	0	3	2	1
253	888	888	888	888	45	149	133	77	102	1	17	0	0	888	2	2	6	1	#NULL!	1	1	2	1	3	#NULL!	1	1	2	1	1	3	#NULL!	3	#NULL!	3	#NULL!	3	#NULL!	3	#NULL!	3	#NULL!	3	#NULL!	3	#NULL!	3	3	2
1219	888	888	888	888	50	159	121	84	86	1	17	0	0	888	2	2	6	1	#NULL!	2	1	2	1	1	#NULL!	4	1	2	1	2	1	24	3	0	3	0	3	0	3	0	3	0	3	0	3	#NULL!	3	4	2
468	888	888	888	888	50	160	104	83	78	1	18	0	0	888	2	2	1	1	#NULL!	1	1	3	1	1	#NULL!	6	1	2	1	1	3	0	3	0	3	0	3	0	3	0	3	0	3	0	3	0	1	2	2
1180	0	0	0	0	59	172	139	74	75	1	18	0	0	888	2	2	5	1	#NULL!	2	1	1	1	1	#NULL!	5	1	2	1	1	1	48	1	12	3	0	3	0	3	0	3	0	3	0	3	0	3	2	2
1301	0	0	0	0	56	168	127	84	70	1	18	0	0	888	2	2	6	1	#NULL!	2	1	2	1	1	#NULL!	3	1	2	1	2	3	0	3	0	3	0	3	0	3	0	3	0	3	0	3	0	3	3	2
1304	0	0	0	0	62	176	125	82	90	1	18	0	0	888	2	2	6	1	#NULL!	2	1	5	1	1	#NULL!	4	1	2	1	1	2	12	2	12	3	0	3	0	3	0	3	0	3	0	3	0	4	2	2
1312	0	1	0	0	52	162	72	68	72	1	18	0	0	888	2	2	2	1	#NULL!	1	1	1	1	2	800	#NULL!	1	2	1	2	3	0	3	0	3	0	3	0	3	0	3	0	3	0	3	0	2	2	1
1181	0	0	0	0	62	172	136	67	69	1	19	0	0	888	2	2	5	1	#NULL!	2	1	1	1	1	#NULL!	4	1	2	1	1	3	0	3	0	3	0	3	0	3	0	3	0	3	0	3	0	3	2	2
1187	0	0	0	0	59.6	175	126	76	69	1	19	0	0	888	2	2	5	1	#NULL!	2	1	3	1	1	#NULL!	1	1	1	1	1	1	#NULL!	1	36	3	0	3	0	3	0	3	0	3	0	3	0	2	2	2
13	888	888	888	888	55	165	120	80	80	1	20	0	0	888	2	2	3	1	#NULL!	1	1	1	1	1	#NULL!	6	1	2	1	1	1	0	1	36	3	0	3	0	3	0	3	0	3	0	3	0	2	2	2
435	888	888	888	888	52	168	131	78	77	1	20	0	0	888	2	2	5	1	#NULL!	2	1	1	1	1	#NULL!	6	1	4	1	1	3	0	2	#NULL!	3	0	3	0	3	0	3	0	3	0	3	0	2	2	1
1182	0	0	0	0	62	175	134	76	81	1	21	0	0	888	2	2	5	1	#NULL!	2	1	1	1	1	#NULL!	3	1	2	1	1	1	72	1	24	3	0	3	0	3	0	3	0	3	0	3	0	3	2	1
797	0	0	0	0	48.4	168	154	85	81	1	22	0	0	888	2	2	3	1	#NULL!	1	1	4	1	1	#NULL!	6	1	2	1	1	3	0	3	0	3	0	3	0	3	0	3	0	3	0	3	0	4	2	2
1147	0	0	0	0	52	159	111	66	82	1	23	0	0	888	2	2	2	1	#NULL!	2	1	3	1	1	#NULL!	3	1	2	1	1	1	#NULL!	1	#NULL!	3	0	3	0	3	0	3	0	3	0	3	0	2	2	2
21	888	888	888	888	47	167	120	80	60	1	15	0	0	888	2	2	3	1	#NULL!	1	1	3	2	1	#NULL!	5	1	2	1	1	3	0	2	12	3	0	3	0	3	0	3	0	3	0	3	0	4	4	2
36	888	888	888	888	48	162	109	78	94	1	15	0	0	888	2	2	3	1	#NULL!	1	1	3	2	1	#NULL!	8	1	2	1	1	3	0	3	0	3	0	3	0	3	0	3	0	3	0	3	0	1	4	2
43	888	888	888	888	52	165	118	72	80	1	15	0	0	888	2	2	1	1	#NULL!	2	1	2	2	1	#NULL!	4	1	2	1	2	3	0	3	0	3	0	3	0	3	0	3	0	3	0	3	0	3	4	2
49	888	888	888	888	52	163	105	65	64	1	15	0	0	888	2	2	1	1	#NULL!	2	1	3	2	1	#NULL!	4	1	2	1	2	3	0	3	0	3	0	3	0	3	0	3	0	3	0	3	0	3	2	2
65	888	888	888	888	38	153	113	82	75	1	15	0	0	888	2	2	1	1	#NULL!	2	1	3	2	1	#NULL!	5	1	2	1	1	3	0	3	36	3	#NULL!	3	0	3	0	3	0	3	0	2	0	2	2	2
69	888	888	888	888	48	156	102	78	75	1	15	0	0	888	2	2	1	1	#NULL!	2	1	3	2	1	#NULL!	4	1	2	1	2	2	0	2	36	3	0	3	0	3	0	3	0	3	0	3	0	4	2	2
71	888	888	888	888	55	168	140	73	64	1	15	0	0	888	2	2	1	1	#NULL!	2	1	3	2	1	#NULL!	4	1	2	1	1	3	0	3	36	3	0	3	0	3	0	3	0	1	0	3	0	1	2	2
73	888	888	888	888	58	158	102	82	90	1	15	0	0	888	2	2	1	1	#NULL!	2	1	3	2	1	#NULL!	3	1	2	1	2	3	0	3	36	3	0	3	0	3	0	3	0	3	0	3	0	2	2	2
75	888	888	888	888	52	158	124	75	65	1	15	0	0	888	2	2	1	1	#NULL!	2	1	3	2	1	#NULL!	9	1	2	1	2	3	0	3	36	3	0	3	0	3	0	3	0	3	0	3	0	3	2	1
89	888	888	888	888	50	163	112	68	72	1	15	0	0	888	2	2	1	1	#NULL!	2	1	3	2	1	#NULL!	4	1	2	1	2	2	0	2	36	3	0	3	0	3	0	3	0	3	0	3	0	1	2	1
95	888	888	888	888	40	167	111	70	70	1	15	0	0	888	2	2	2	1	#NULL!	1	1	3	2	1	#NULL!	5	1	2	1	2	3	0	3	0	3	0	3	0	3	0	3	0	3	0	3	0	3	2	1
99	888	888	888	888	42	159	112	68	72	1	15	0	0	888	2	2	1	1	#NULL!	1	1	3	2	1	#NULL!	6	1	2	1	1	3	#NULL!	3	#NULL!	3	#NULL!	3	#NULL!	3	#NULL!	3	#NULL!	3	#NULL!	3	#NULL!	3	2	2
126	888	888	888	888	64	164	130	80	90	1	15	0	0	888	2	2	1	1	#NULL!	1	1	3	2	1	#NULL!	5	1	2	1	1	3	0	3	0	3	0	3	0	3	0	3	0	3	0	2	#NULL!	4	4	2
133	888	888	888	888	48.5	166	104	57	94	1	15	0	0	888	2	2	4	1	#NULL!	1	2	3	2	1	#NULL!	4	1	2	1	2	3	0	3	0	3	0	3	0	3	0	3	0	3	0	3	0	3	1	2
152	888	888	888	888	45	167	126	108	63	1	15	0	0	888	2	2	1	1	#NULL!	1	2	3	2	1	#NULL!	6	2	1	1	2	3	0	1	72	3	0	3	0	3	0	3	0	3	0	3	0	4	4	2
184	888	888	888	888	51	165	119	89	67	1	15	0	0	888	2	2	2	1	#NULL!	2	2	3	2	1	#NULL!	6	2	7	1	1	3	0	3	0	3	0	3	0	3	0	3	0	3	0	3	0	3	2	2
200	888	888	888	888	82	172	121	74	64	1	15	0	0	888	2	2	4	1	#NULL!	1	2	3	2	1	#NULL!	6	1	5	2	1	3	0	3	0	3	0	3	0	3	0	3	0	3	0	3	0	3	2	2
201	888	888	888	888	47	158	124	60	82	1	15	0	0	888	2	2	4	1	#NULL!	1	2	3	2	1	#NULL!	8	1	5	2	1	3	0	1	24	3	0	3	0	3	0	3	0	2	0	3	0	3	2	2
208	888	888	888	888	62	156	120	65	67	1	15	0	0	888	2	2	1	1	#NULL!	2	1	3	2	1	#NULL!	4	1	2	1	2	3	#NULL!	2	12	3	#NULL!	3	#NULL!	3	#NULL!	3	#NULL!	3	#NULL!	3	#NULL!	2	2	2
226	888	888	888	888	60.3	175	125	75	76	1	15	0	0	888	2	2	1	1	#NULL!	2	1	3	2	1	#NULL!	6	1	2	1	1	2	#NULL!	2	#NULL!	3	#NULL!	3	#NULL!	3	#NULL!	3	#NULL!	3	#NULL!	3	#NULL!	2	2	2
244	888	888	888	888	76	176	125	89	82	1	15	0	0	888	2	2	1	1	#NULL!	2	1	3	2	1	#NULL!	3	1	4	3	1	1	48	2	48	3	#NULL!	3	#NULL!	3	#NULL!	3	#NULL!	1	36	3	#NULL!	3	4	2
250	0	1	0	0	55	155	150	138	91	1	15	0	0	888	2	2	1	1	#NULL!	1	1	3	2	1	#NULL!	5	1	2	1	2	3	0	3	0	3	0	3	0	3	0	3	0	3	0	3	0	2	2	2
259	0	0	0	0	54	159	126	76	69	1	15	0	0	888	2	2	2	1	#NULL!	1	1	2	2	1	#NULL!	7	1	2	1	1	3	0	3	0	3	0	3	0	3	0	3	0	3	0	3	0	3	2	2
260	0	0	0	0	45	162	139	80	93	1	15	0	0	888	2	2	1	1	#NULL!	2	1	3	2	2	600	3	1	3	2	2	3	0	3	0	3	0	3	0	3	0	3	0	3	0	3	0	3	3	2
261	0	0	0	0	67	172	130	74	77	1	15	0	0	888	2	2	1	1	#NULL!	2	1	3	2	1	#NULL!	5	1	5	1	2	3	0	3	0	3	0	3	0	3	0	3	0	3	0	3	0	4	2	2
265	0	1	0	0	48	160	104	72	98	1	15	0	0	888	2	2	1	1	#NULL!	2	1	2	2	1	#NULL!	4	1	3	4	2	2	12	3	0	3	0	3	0	3	0	3	0	3	0	3	0	4	4	2
266	0	0	0	0	45	165	114	82	85	1	15	0	0	888	2	2	1	1	#NULL!	2	1	3	2	1	#NULL!	4	1	4	1	2	3	0	3	0	3	0	3	0	3	0	3	0	3	0	3	0	3	2	2
353	888	888	888	888	45	155	126	68	61	1	15	0	0	888	2	2	2	1	#NULL!	2	1	3	2	1	#NULL!	#NULL!	2	2	2	3	3	#NULL!	3	#NULL!	3	#NULL!	3	#NULL!	3	#NULL!	3	#NULL!	3	#NULL!	3	#NULL!	4	4	2
421	0	0	0	0	50	160	123	70	98	1	15	0	0	888	2	2	1	1	#NULL!	2	1	3	2	1	#NULL!	5	2	3	2	1	1	13	1	12	3	0	3	0	3	0	3	0	3	0	3	0	2	4	1
422	0	0	0	0	65	168	131	88	66	1	15	0	0	888	2	2	1	1	#NULL!	2	1	3	2	1	#NULL!	6	2	2	1	2	2	0	2	36	3	0	3	0	3	0	2	#NULL!	2	0	3	0	4	4	2
423	0	0	0	0	56	165	125	79	87	1	15	0	0	888	2	2	1	1	#NULL!	2	1	3	2	1	#NULL!	4	1	2	1	1	3	0	3	0	3	0	3	0	3	0	3	0	2	0	3	0	2	2	2
434	888	888	888	888	50	164	112	57	60	1	15	0	0	888	2	2	5	1	#NULL!	1	1	3	2	1	#NULL!	4	1	5	2	2	3	0	3	0	3	0	3	0	3	0	3	0	3	0	3	0	2	4	2
437	888	888	888	888	68	167	105	61	82	1	15	0	0	888	2	2	1	1	#NULL!	2	1	3	2	1	#NULL!	3	1	2	1	1	3	0	3	0	3	0	3	0	3	0	3	0	3	0	3	0	4	2	2
438	888	888	888	888	56	169	106	62	67	1	15	0	0	888	2	2	1	1	#NULL!	2	1	3	2	1	#NULL!	6	1	2	1	2	3	0	3	0	3	0	3	0	3	0	3	0	3	0	3	0	1	2	2
440	888	888	888	888	70	176	117	61	77	1	15	0	0	888	2	2	2	1	#NULL!	1	1	3	2	1	#NULL!	4	1	5	2	1	3	0	3	0	3	0	3	0	3	0	3	0	3	0	3	0	2	2	2
458	0	0	0	0	65	170	120	82	85	1	15	0	0	888	2	2	3	1	#NULL!	1	1	3	2	1	#NULL!	5	1	2	1	1	3	0	2	24	3	0	3	0	3	0	3	0	3	0	3	0	4	4	2
464	888	888	888	888	55	170	114	69	78	1	15	0	0	888	2	2	1	1	#NULL!	1	1	3	2	1	#NULL!	6	1	2	1	1	3	0	3	0	3	0	3	0	3	0	3	0	3	0	3	0	1	2	2
471	0	0	0	0	50	161	96	61	95	1	15	0	0	888	2	2	6	1	#NULL!	1	1	3	2	1	#NULL!	4	1	2	4	1	2	0	2	36	3	0	3	0	3	0	3	0	3	0	3	0	3	3	2
479	0	0	0	0	55	160	115	82	82	1	15	0	0	888	2	2	1	1	#NULL!	2	1	2	2	1	#NULL!	5	1	2	1	2	3	0	2	36	3	0	3	0	3	0	3	0	3	0	3	0	3	3	2
481	0	0	0	0	46	149	170	80	60	1	15	0	0	888	2	2	1	1	#NULL!	2	1	3	2	1	#NULL!	10	1	3	3	2	1	24	1	24	3	0	3	0	3	0	3	0	3	0	3	0	3	3	2
530	888	888	888	888	42	155	96	70	74	1	15	0	0	888	2	2	1	1	#NULL!	2	1	3	2	1	#NULL!	6	1	2	1	2	3	0	3	0	3	0	3	0	3	0	3	0	3	0	3	0	2	2	1
586	0	0	0	0	58.8	153	138	54	78	1	15	0	0	888	2	2	1	1	#NULL!	1	2	3	2	1	#NULL!	6	1	2	1	2	2	0	2	36	3	#NULL!	3	0	3	0	3	0	3	0	2	0	4	2	2
588	0	0	0	0	41.6	147	108	71	84	1	15	0	0	888	2	2	1	1	#NULL!	1	2	3	2	1	#NULL!	7	2	2	1	2	3	0	3	0	3	0	3	0	3	0	3	0	3	0	3	0	2	2	1
589	0	0	0	0	51	158	111	60	65	1	15	0	0	888	2	2	1	1	#NULL!	1	2	3	2	1	#NULL!	9	1	2	1	2	2	120	2	120	3	0	3	0	3	0	3	0	3	0	3	0	2	2	1
636	0	0	0	0	50	168	110	89	67	1	15	0	0	888	2	2	4	1	#NULL!	1	2	3	2	1	#NULL!	6	1	2	1	2	3	0	3	0	3	0	3	0	3	0	3	0	3	0	3	0	2	4	2
646	0	0	0	0	51	180	138	87	82	1	15	0	0	888	2	2	4	1	#NULL!	1	2	3	2	1	#NULL!	6	2	3	1	1	3	0	3	0	3	0	3	0	3	0	3	0	3	0	3	0	3	2	2
680	0	0	0	0	76.7	160	132	82	110	1	15	0	0	888	2	2	2	1	#NULL!	2	2	3	2	1	#NULL!	3	1	2	1	1	3	0	3	0	3	0	3	0	3	0	3	0	3	0	3	0	4	4	2
703	0	0	0	0	55	169	120	65	65	1	15	0	0	888	2	2	6	1	#NULL!	1	2	3	2	1	#NULL!	1	1	1	1	2	2	12	2	12	3	#NULL!	3	#NULL!	3	#NULL!	3	#NULL!	3	#NULL!	3	#NULL!	1	4	2
704	0	0	0	0	54	171	110	60	69	1	15	0	0	888	2	2	6	1	#NULL!	1	2	3	2	1	#NULL!	4	1	4	3	2	3	#NULL!	3	#NULL!	3	#NULL!	3	#NULL!	3	#NULL!	3	#NULL!	3	#NULL!	3	#NULL!	2	4	2
705	0	0	0	0	50	163	112	64	69	1	15	0	0	888	2	2	6	1	#NULL!	1	2	3	2	2	5000	7	1	2	1	1	3	#NULL!	3	#NULL!	3	#NULL!	3	#NULL!	3	#NULL!	3	#NULL!	3	#NULL!	3	#NULL!	1	2	2
723	0	0	0	0	52.3	150	124	66	89	1	15	0	0	888	2	2	5	1	#NULL!	2	1	3	2	1	#NULL!	1	1	2	1	1	1	12	3	#NULL!	3	#NULL!	3	#NULL!	3	#NULL!	3	#NULL!	3	#NULL!	3	#NULL!	2	2	2
724	0	0	0	0	43.4	170	121	74	101	1	15	0	0	888	2	2	5	1	#NULL!	2	1	3	2	1	#NULL!	4	1	2	3	1	2	12	3	#NULL!	3	#NULL!	3	#NULL!	3	#NULL!	3	#NULL!	1	#NULL!	3	#NULL!	2	2	2
729	0	1	0	0	59	165	118	68	84	1	15	0	0	888	2	2	5	1	#NULL!	2	1	3	2	1	#NULL!	4	1	2	1	2	1	48	1	12	3	#NULL!	3	#NULL!	3	#NULL!	3	#NULL!	1	#NULL!	3	#NULL!	4	2	2
743	0	1	0	0	38	152	124	78	110	1	15	0	0	888	2	2	4	1	#NULL!	1	2	3	2	1	#NULL!	6	1	2	4	2	3	0	3	0	3	0	3	0	3	0	3	0	3	0	3	0	2	2	1
745	0	0	0	0	50.5	164	109	57	70	1	15	0	0	888	2	2	4	1	#NULL!	1	2	3	2	1	#NULL!	5	1	2	1	1	3	0	3	0	3	0	3	0	3	0	3	0	3	0	2	0	2	2	2
746	0	0	0	0	46	169	134	80	78	1	15	0	0	888	2	2	4	1	#NULL!	1	2	3	2	1	#NULL!	7	1	5	4	3	3	0	3	0	3	0	3	0	3	0	3	0	3	0	3	0	3	2	1
776	0	0	0	0	96	170	166	97	93	1	15	0	0	888	2	2	4	1	#NULL!	1	2	3	2	1	#NULL!	3	1	4	1	1	3	0	3	0	3	0	3	0	3	0	3	0	3	0	3	0	4	2	2
778	0	0	0	0	46.7	160	104	63	85	1	15	0	0	888	2	2	4	1	#NULL!	3	2	3	2	1	#NULL!	5	2	2	4	1	3	0	3	0	3	0	3	0	3	0	3	0	3	0	3	0	3	4	2
785	0	0	0	0	42	157	94	72	61	1	15	0	0	888	2	2	4	1	#NULL!	1	2	3	2	1	#NULL!	3	1	4	2	1	3	0	3	0	3	0	3	0	3	0	3	0	3	0	3	0	4	2	2
791	0	0	0	0	40	164	120	66	82	1	15	0	0	888	2	2	4	1	#NULL!	1	2	3	2	1	#NULL!	6	1	2	1	1	3	0	3	0	3	0	3	0	3	0	3	0	3	0	3	0	4	2	2
798	0	0	0	0	75	172	138	88	90	1	15	0	0	888	2	2	4	1	#NULL!	3	2	3	2	1	#NULL!	4	1	4	4	1	3	0	3	0	3	0	3	0	3	0	3	0	3	0	3	0	2	2	2
800	0	0	0	0	63	176	127	86	85	1	15	0	0	888	2	2	4	1	#NULL!	1	2	3	2	1	#NULL!	4	1	2	1	1	2	0	2	36	3	0	3	0	3	0	3	0	3	0	3	0	4	2	1
805	0	0	0	0	68	170	120	60	58	1	15	0	0	888	2	2	4	1	#NULL!	1	2	3	2	1	#NULL!	5	1	2	1	1	3	0	3	0	3	0	3	0	3	0	3	0	3	0	3	0	1	2	2
811	0	0	0	0	52	171	123	64	69	1	15	0	0	888	2	2	4	1	#NULL!	1	2	3	2	1	#NULL!	5	1	2	1	2	3	0	3	0	3	0	3	0	3	0	3	0	3	0	3	0	4	2	2
815	0	0	0	0	62	164	100	66	75	1	15	0	0	888	2	2	4	1	#NULL!	1	2	3	2	1	#NULL!	9	1	5	4	1	3	0	3	0	3	0	3	0	3	0	3	0	3	0	3	0	3	1	2
859	0	0	0	0	52	166	122	57	102	1	15	0	0	888	2	2	3	1	#NULL!	2	2	3	2	1	#NULL!	4	1	2	1	2	3	0	3	0	3	0	3	0	3	0	3	0	3	0	3	0	2	2	2
860	0	1	0	0	50	158	116	69	87	1	15	0	0	888	2	2	3	1	#NULL!	1	2	3	2	1	#NULL!	8	1	4	1	1	3	0	3	0	3	#NULL!	3	0	3	0	3	0	3	0	2	0	3	2	2
861	0	0	0	0	53	173	100	69	65	1	15	0	0	888	2	2	3	1	#NULL!	1	2	3	2	1	#NULL!	7	1	2	1	2	3	0	3	0	3	#NULL!	3	0	3	0	3	0	3	0	3	0	2	2	2
862	0	0	0	0	53.6	157	121	79	86	1	15	0	0	888	2	2	3	1	#NULL!	1	2	3	2	1	#NULL!	5	1	2	1	2	3	0	3	0	3	#NULL!	3	0	3	0	3	0	3	0	4	0	2	2	2
863	0	0	0	0	50.2	164	116	76	71	1	15	0	0	888	2	2	3	1	#NULL!	1	1	3	2	2	200	6	1	2	1	2	3	0	3	0	3	0	3	0	3	0	3	0	3	0	3	0	2	3	2
864	0	0	0	0	52	155	108	52	62	1	15	0	0	888	2	2	3	1	#NULL!	2	2	3	2	1	#NULL!	6	1	2	1	2	3	0	3	0	3	0	3	0	3	0	3	0	3	0	3	0	4	2	2
868	0	0	0	0	56.8	167	129	67	79	1	15	0	0	888	2	2	3	1	#NULL!	1	2	3	2	1	#NULL!	6	2	7	1	2	3	0	3	0	3	0	3	0	3	0	3	0	3	0	3	0	3	3	2
882	0	0	0	0	47.5	156	107	72	88	1	15	0	0	888	2	2	2	1	#NULL!	1	2	3	2	1	#NULL!	5	2	5	4	2	3	0	3	0	3	0	3	0	3	0	3	0	3	0	3	0	2	2	2
905	0	0	0	0	61	170	124	56	84	1	15	0	0	888	2	2	1	1	#NULL!	2	2	3	2	1	#NULL!	5	2	7	1	1	3	0	3	0	3	0	3	0	3	0	3	0	3	0	3	0	2	2	2
937	0	0	0	0	63	160	124	56	84	1	15	0	0	888	2	2	1	1	#NULL!	1	2	3	2	1	#NULL!	8	1	3	2	1	3	0	3	0	3	0	3	0	3	0	3	0	3	0	3	0	3	4	2
939	0	0	0	0	41.9	150	129	55	99	1	15	0	0	888	2	2	1	1	#NULL!	2	2	3	2	1	#NULL!	7	1	2	1	1	3	0	3	0	3	0	3	0	3	0	3	0	3	0	3	0	4	4	2
942	0	0	0	0	46.5	148	134	70	90	1	15	0	0	888	2	2	1	1	#NULL!	2	2	3	2	1	#NULL!	6	2	7	1	2	3	0	3	0	3	0	3	0	3	0	3	0	3	0	3	0	2	2	2
943	0	0	0	0	63	158	117	96	82	1	15	0	0	888	2	2	1	1	#NULL!	2	2	3	2	1	#NULL!	7	2	2	1	2	3	0	3	0	3	0	3	0	3	0	3	0	3	0	3	0	4	4	2
945	0	0	0	0	63	166	124	68	89	1	15	0	0	888	2	2	1	1	#NULL!	2	2	3	2	1	#NULL!	3	1	4	2	2	2	0	2	36	2	36	2	0	2	0	2	#NULL!	2	0	3	0	1	1	2
973	0	0	0	0	47	169	126	73	72	1	15	0	0	888	2	2	5	1	#NULL!	2	2	3	2	1	#NULL!	4	1	2	1	2	3	0	3	0	3	0	3	0	3	0	3	0	3	0	3	0	3	2	2
984	0	0	0	0	67	163	116	59	66	1	15	0	0	888	2	2	5	1	#NULL!	2	2	3	2	1	#NULL!	5	1	2	1	2	3	0	3	0	3	0	3	0	3	0	3	0	3	0	3	0	2	2	2
1012	0	0	0	0	44	156	116	69	66	1	15	0	0	888	2	2	2	1	#NULL!	2	1	3	2	1	#NULL!	7	2	1	2	1	3	0	3	0	3	0	3	0	3	0	3	0	3	0	3	0	4	4	2
1046	0	1	0	0	50	155	125	76	87	1	15	0	0	888	2	2	1	1	#NULL!	2	1	3	2	1	#NULL!	3	1	2	1	1	3	0	3	0	3	0	3	0	3	0	3	0	3	0	3	0	2	2	2
1058	0	0	0	0	44	160	115	71	69	1	15	0	0	888	2	2	1	1	#NULL!	1	1	3	2	1	#NULL!	5	1	2	1	2	3	#NULL!	3	#NULL!	3	#NULL!	3	#NULL!	3	#NULL!	3	#NULL!	3	#NULL!	3	#NULL!	4	4	2
1097	0	0	0	0	49	150	142	78	69	1	15	0	0	888	2	2	1	1	#NULL!	1	3	4	2	1	#NULL!	1	2	7	1	1	2	#NULL!	2	#NULL!	3	0	3	0	3	0	3	0	2	#NULL!	3	0	2	2	2
1102	0	0	0	0	44.4	154	101	60	102	1	15	0	0	888	2	2	1	1	#NULL!	1	1	3	2	1	#NULL!	7	2	2	1	2	3	0	3	0	3	0	3	0	3	0	3	0	3	0	3	0	3	2	2
1157	0	0	0	0	85	169	129	75	107	1	15	0	0	888	2	2	5	1	#NULL!	2	1	3	2	1	#NULL!	5	1	3	1	2	3	0	3	0	3	0	3	0	3	0	3	0	3	0	3	0	3	3	2
1162	0	0	0	0	50.2	159	103	59	75	1	15	0	0	888	2	2	5	1	#NULL!	1	1	3	2	1	#NULL!	4	1	2	1	2	3	0	3	0	3	0	3	0	3	0	3	0	3	0	3	0	4	4	2
1166	0	0	0	0	52	166	120	83	73	1	15	0	0	888	2	2	5	1	#NULL!	1	1	3	2	1	#NULL!	#NULL!	1	2	1	1	3	0	3	0	3	0	3	0	3	0	3	0	3	0	3	0	1	4	2
1185	0	0	0	0	47	148	134	66	80	1	15	0	0	888	2	2	5	1	#NULL!	2	1	3	2	1	#NULL!	6	1	2	1	1	3	0	3	0	3	0	3	0	3	0	3	0	3	0	3	0	3	3	2
1217	888	888	888	888	45	156	101	62	61	1	15	0	0	888	2	2	5	1	#NULL!	1	1	2	2	1	#NULL!	4	1	2	1	2	3	0	3	0	3	0	3	0	3	0	3	0	3	0	3	0	3	4	2
1221	888	888	888	888	60	159	114	57	63	1	15	0	0	888	2	2	6	1	#NULL!	1	1	3	2	1	#NULL!	6	1	3	2	2	3	0	3	0	3	0	3	0	3	0	3	0	3	0	3	0	3	2	2
1226	888	888	888	888	49	157	108	61	60	1	15	0	0	888	2	2	6	1	#NULL!	1	1	3	2	1	#NULL!	5	1	2	2	2	1	#NULL!	1	#NULL!	3	0	3	0	3	0	3	0	3	0	3	0	3	2	2
1245	888	888	888	888	60	155	129	79	85	1	15	0	0	888	2	2	2	1	#NULL!	1	1	3	2	1	#NULL!	5	1	2	1	2	3	0	3	0	3	0	3	0	3	0	3	0	3	0	3	0	2	3	2
1246	888	888	888	888	40	159	115	76	79	1	15	0	0	888	2	2	2	1	#NULL!	1	1	3	2	1	#NULL!	#NULL!	1	1	2	2	3	0	3	0	3	0	3	0	3	0	3	0	3	0	3	0	4	2	2
1247	888	888	888	888	38	150	137	84	69	1	15	0	0	888	2	2	2	1	#NULL!	1	1	3	2	1	#NULL!	3	1	6	1	1	3	0	3	0	3	0	3	0	3	0	3	0	3	0	3	0	4	2	2
1265	888	888	888	888	56	165	112	75	62	1	15	0	0	888	2	2	4	1	#NULL!	1	1	1	2	1	#NULL!	5	1	2	1	2	3	0	3	0	3	0	3	0	3	0	3	0	3	0	3	0	4	2	2
1270	888	888	888	888	77	171	120	78	68	1	15	0	0	888	2	2	4	1	#NULL!	2	1	1	2	1	#NULL!	6	1	5	2	1	3	0	3	0	3	0	3	0	3	0	3	0	3	0	3	0	1	2	2
1306	0	0	0	0	57	182	106	73	96	1	15	0	0	888	2	2	6	1	#NULL!	1	1	3	2	1	#NULL!	4	1	2	1	2	3	0	3	0	3	0	3	0	3	0	3	0	3	0	3	0	4	4	2
24	888	888	888	888	45	165	118	72	75	1	16	0	0	888	2	2	3	1	#NULL!	1	1	4	2	1	#NULL!	4	2	2	1	1	3	0	3	0	3	0	3	0	3	0	3	0	3	0	3	0	4	2	2
100	888	888	888	888	45	160	114	66	84	1	16	0	0	888	2	2	1	1	#NULL!	1	1	3	2	1	#NULL!	2	1	2	1	2	2	#NULL!	2	2	3	#NULL!	3	#NULL!	3	#NULL!	3	#NULL!	3	#NULL!	3	#NULL!	3	2	2
158	888	888	888	888	53	163	129	67	72	1	16	0	0	888	2	2	1	1	#NULL!	1	2	3	2	1	#NULL!	6	1	2	1	1	3	0	3	36	3	0	3	0	3	0	3	0	3	0	3	0	3	3	2
170	888	888	888	888	48	145	137	89	119	1	16	0	0	888	2	2	1	1	#NULL!	1	2	3	2	1	#NULL!	4	1	3	4	2	3	0	3	0	3	0	3	0	3	0	3	0	3	0	3	0	3	1	1
220	888	888	888	888	52	166	121	59	79	1	16	0	0	888	2	2	1	1	#NULL!	2	1	4	2	1	#NULL!	5	1	2	1	2	3	#NULL!	3	#NULL!	3	#NULL!	3	#NULL!	3	#NULL!	3	#NULL!	3	#NULL!	3	#NULL!	2	4	2
230	888	888	888	888	95	189	115	87	95	1	16	0	0	888	2	2	2	1	#NULL!	2	1	3	2	1	#NULL!	1	1	2	1	1	3	#NULL!	3	#NULL!	3	#NULL!	3	#NULL!	3	#NULL!	3	#NULL!	3	#NULL!	3	#NULL!	4	2	2
273	888	888	888	888	46	156	113	57	91	1	16	0	0	888	2	2	3	1	#NULL!	1	3	4	2	1	#NULL!	4	3	5	1	1	3	#NULL!	3	#NULL!	3	#NULL!	3	#NULL!	3	#NULL!	3	#NULL!	3	#NULL!	3	#NULL!	3	2	2
276	0	0	0	0	61	169	120	80	86	1	16	0	0	888	2	2	1	1	#NULL!	2	1	3	2	1	#NULL!	6	1	4	1	2	3	0	3	0	3	0	3	0	3	0	3	0	3	0	3	0	2	2	2
309	0	0	0	0	49	165	131	88	66	1	16	0	0	888	2	2	1	1	#NULL!	2	1	3	2	1	#NULL!	5	1	2	1	2	3	0	3	0	3	0	3	0	3	0	3	0	3	0	3	0	2	2	2
371	888	888	888	888	96	167	125	83	100	1	16	0	0	888	2	2	2	1	#NULL!	2	2	3	2	1	#NULL!	5	1	2	1	2	3	#NULL!	1	12	3	#NULL!	3	#NULL!	3	#NULL!	3	#NULL!	3	#NULL!	3	#NULL!	4	4	2
383	888	888	888	888	52	171	118	69	78	1	16	0	0	888	2	2	6	1	#NULL!	2	2	3	2	1	#NULL!	5	2	5	2	2	3	#NULL!	3	#NULL!	3	#NULL!	3	#NULL!	3	#NULL!	3	#NULL!	3	#NULL!	3	#NULL!	3	3	2
387	888	888	888	888	47	162	124	70	71	1	16	0	0	888	2	2	5	1	#NULL!	2	2	3	2	1	#NULL!	3	2	2	1	1	3	#NULL!	3	#NULL!	3	#NULL!	3	#NULL!	3	#NULL!	3	#NULL!	3	#NULL!	3	#NULL!	2	4	2
389	888	888	888	888	60	180	125	85	72	1	16	0	0	888	2	2	1	1	#NULL!	2	2	3	2	1	#NULL!	2	1	2	1	2	3	#NULL!	3	#NULL!	3	#NULL!	3	#NULL!	3	#NULL!	3	#NULL!	3	#NULL!	3	#NULL!	2	2	2
390	888	888	888	888	51	165	107	73	73	1	16	0	0	888	2	2	6	1	#NULL!	1	2	3	2	1	#NULL!	4	1	2	1	2	2	#NULL!	1	#NULL!	3	#NULL!	3	#NULL!	3	#NULL!	3	#NULL!	3	#NULL!	3	#NULL!	2	2	1
443	888	888	888	888	54.2	170	119	73	74	1	16	0	0	888	2	2	1	1	#NULL!	2	1	3	2	1	#NULL!	4	1	5	2	1	3	#NULL!	3	#NULL!	3	0	3	0	3	0	3	0	3	0	3	0	2	2	2
482	0	0	0	0	55	159	130	72	64	1	16	0	0	888	2	2	1	1	#NULL!	2	1	3	2	1	#NULL!	4	1	5	1	2	1	36	1	36	3	0	3	0	3	0	3	0	3	0	3	0	2	2	1
527	888	888	888	888	48	165	112	70	72	1	16	0	0	888	2	2	1	1	#NULL!	2	1	3	2	1	#NULL!	6	1	2	1	2	3	0	3	0	3	0	3	0	3	0	3	0	3	0	3	0	2	2	2
556	0	0	0	0	56	163	137	73	95	1	16	0	0	888	2	2	4	1	#NULL!	1	2	3	2	1	#NULL!	3	1	2	1	2	3	0	3	0	3	0	3	0	3	0	3	0	3	0	3	0	3	2	2
559	0	0	0	0	57	180	115	83	98	1	16	0	0	888	2	2	3	1	#NULL!	1	2	3	2	1	#NULL!	4	2	2	2	2	3	0	3	0	3	0	3	0	3	0	3	0	3	0	3	0	4	2	1
623	0	0	0	0	67	168	117	67	75	1	16	0	0	888	2	2	4	1	#NULL!	1	2	3	2	1	#NULL!	7	1	2	1	1	3	0	2	36	3	0	3	0	3	0	3	0	3	0	3	0	1	2	2
685	0	0	0	0	51.8	157	104	71	60	1	16	0	0	888	2	2	6	1	#NULL!	1	2	3	2	1	#NULL!	4	2	4	2	1	3	0	3	0	3	0	3	0	3	0	3	0	3	0	3	0	4	4	1
689	0	0	0	0	52	159	129	72	88	1	16	0	0	888	2	2	6	1	#NULL!	1	2	3	2	1	#NULL!	3	2	1	1	1	3	0	3	0	3	0	3	0	3	0	3	0	3	0	3	0	2	2	2
712	0	0	0	0	45	160	102	98	90	1	16	0	0	888	2	2	6	1	#NULL!	1	2	3	2	1	#NULL!	7	1	2	1	2	3	#NULL!	3	#NULL!	3	#NULL!	3	#NULL!	3	#NULL!	3	#NULL!	3	#NULL!	3	#NULL!	2	2	2
713	0	0	0	0	52	167	105	87	105	1	16	0	0	888	2	2	6	1	#NULL!	1	2	3	2	1	#NULL!	8	1	2	4	2	2	12	2	12	3	#NULL!	3	#NULL!	3	#NULL!	3	#NULL!	3	#NULL!	3	#NULL!	3	4	2
725	0	0	0	0	57	170	120	73	67	1	16	0	0	888	2	2	5	1	#NULL!	2	1	3	2	1	#NULL!	4	1	2	1	1	2	12	2	12	3	#NULL!	3	#NULL!	3	#NULL!	3	#NULL!	3	#NULL!	3	#NULL!	2	2	2
747	0	0	0	0	50	171	138	83	70	1	16	0	0	888	2	2	4	1	#NULL!	1	2	3	2	1	#NULL!	4	1	4	1	1	2	0	3	0	3	0	3	0	3	0	3	0	3	0	3	0	2	2	2
750	0	0	0	0	60	170	132	70	94	1	16	0	0	888	2	2	4	1	#NULL!	1	2	3	2	1	#NULL!	1	2	7	1	1	3	0	3	0	3	0	3	0	3	0	3	0	3	0	3	0	3	4	2
754	0	0	0	0	56	164	139	72	86	1	16	0	0	888	2	2	4	1	#NULL!	1	2	3	2	1	#NULL!	5	1	2	1	2	3	0	3	0	3	0	3	0	3	0	3	0	3	0	3	0	4	4	2
771	0	0	1	0	96	181	130	79	101	1	16	0	0	888	2	2	4	1	#NULL!	1	2	3	2	1	#NULL!	4	1	7	1	1	3	0	3	0	3	0	3	0	3	0	3	0	3	0	3	0	3	4	2
793	0	0	0	0	51	169	117	82	80	1	16	0	0	888	2	2	4	1	#NULL!	1	2	3	2	1	#NULL!	4	1	2	1	1	3	0	3	0	3	0	3	0	3	0	3	0	3	0	3	0	2	2	2
799	0	0	0	0	55	163	125	64	90	1	16	0	0	888	2	2	4	1	#NULL!	1	2	3	2	1	#NULL!	4	1	2	4	1	3	0	3	0	3	0	3	0	3	0	3	0	3	0	3	0	2	2	2
809	0	1	0	0	74	178	123	64	69	1	16	0	0	888	2	2	4	1	#NULL!	1	2	3	2	1	#NULL!	6	1	5	1	2	3	0	1	12	3	0	3	0	3	0	3	0	3	0	3	0	3	2	2
812	0	0	0	0	54	165	120	60	57	1	16	0	0	888	2	2	4	1	#NULL!	1	2	3	2	1	#NULL!	5	1	5	1	2	3	0	1	36	3	0	3	0	3	0	3	0	3	0	3	0	2	2	2
831	0	0	0	0	60	153	128	77	99	1	16	0	0	888	2	2	3	1	#NULL!	1	2	3	2	1	#NULL!	4	1	2	1	1	3	0	3	36	3	#NULL!	3	0	3	0	3	0	3	0	3	0	4	2	2
842	0	0	0	0	50	166	114	56	72	1	16	0	0	888	2	2	3	1	#NULL!	1	2	3	2	1	#NULL!	12	1	2	1	2	3	0	3	0	3	0	3	0	3	0	3	0	3	0	3	0	3	2	2
843	0	0	1	0	53.6	168	120	70	69	1	16	0	0	888	2	2	3	1	#NULL!	1	2	3	2	1	#NULL!	10	1	2	1	1	3	0	3	0	3	0	3	0	3	0	3	0	3	0	3	0	2	2	2
852	0	0	0	0	62.8	175	134	86	60	1	16	0	0	888	2	2	3	1	#NULL!	1	1	3	2	2	200	5	1	2	1	2	3	0	3	0	3	0	3	0	3	0	3	0	3	0	3	0	2	3	2
875	0	0	0	0	45	165	107	79	59	1	16	0	0	888	2	2	3	1	#NULL!	1	2	3	2	1	#NULL!	8	1	2	1	1	3	0	3	0	3	0	3	0	3	0	3	0	3	0	3	0	3	1	2
903	0	0	0	0	40	160	111	68	88	1	16	0	0	888	2	2	1	1	#NULL!	2	2	3	2	1	#NULL!	4	1	2	1	2	3	0	3	0	3	0	3	0	3	0	3	0	3	0	3	0	3	2	2
933	0	0	0	0	53	163	101	61	72	1	16	0	0	888	2	2	1	1	#NULL!	2	2	3	2	1	#NULL!	4	1	2	1	1	3	0	3	0	3	0	3	0	3	0	3	0	3	0	3	3	3	2	2
941	0	0	0	0	50	160	136	61	106	1	16	0	0	888	2	2	1	1	#NULL!	2	2	3	2	1	#NULL!	5	2	2	1	2	2	0	2	36	3	0	2	0	2	0	3	0	3	0	3	0	4	4	2
996	0	0	0	0	61	170	118	82	76	1	16	0	0	888	2	2	5	1	#NULL!	2	2	3	2	1	#NULL!	6	1	2	1	2	3	#NULL!	3	#NULL!	3	#NULL!	3	#NULL!	3	#NULL!	3	#NULL!	3	#NULL!	3	#NULL!	2	2	2
1037	0	0	0	0	42	157	104	61	85	1	16	0	0	888	2	2	1	1	#NULL!	2	1	3	2	1	#NULL!	5	3	5	1	1	1	0	3	0	3	0	3	0	3	0	3	0	3	0	3	0	3	2	2
1040	0	0	0	0	51	163	130	67	65	1	16	0	0	888	2	2	1	1	#NULL!	2	1	3	2	1	#NULL!	7	2	2	1	2	3	0	3	0	3	0	3	0	3	0	3	0	3	0	3	0	4	2	2
1042	0	0	1	0	55	167	119	76	86	1	16	0	0	888	2	2	1	1	#NULL!	2	1	3	2	1	#NULL!	5	1	2	1	2	3	0	3	0	3	0	3	0	3	0	3	0	3	0	3	0	3	3	2
1050	0	0	0	0	62	176	156	87	79	1	16	0	0	888	2	2	5	1	#NULL!	2	1	3	2	1	#NULL!	5	1	2	1	1	3	0	3	0	3	0	3	0	3	0	3	0	3	0	3	0	3	2	2
1116	0	0	1	0	50.7	165	119	76	104	1	16	0	0	888	2	2	1	1	#NULL!	2	1	4	2	1	#NULL!	4	1	2	1	2	1	12	1	12	3	#NULL!	3	#NULL!	3	#NULL!	3	#NULL!	3	#NULL!	3	#NULL!	4	3	1
1141	0	0	0	0	65	170	125	74	94	1	16	0	0	888	2	2	5	1	#NULL!	2	1	3	2	1	#NULL!	5	1	4	3	1	3	0	3	0	3	0	3	0	3	0	3	0	3	0	3	0	3	3	1
1153	0	0	0	0	65	169	126	61	72	1	16	0	0	888	2	2	2	1	#NULL!	1	1	4	2	1	#NULL!	9	1	2	1	2	1	12	1	36	3	0	3	0	3	0	3	0	3	0	3	0	2	3	1
1203	0	0	0	0	61	156	119	58	77	1	16	0	0	888	2	2	5	1	#NULL!	1	1	3	2	1	#NULL!	8	2	6	1	2	3	0	1	12	3	0	3	0	3	0	3	0	3	0	3	0	1	2	2
1211	0	0	0	0	61	161	104	66	107	1	16	0	0	888	2	2	5	1	#NULL!	1	1	3	2	1	#NULL!	7	2	2	1	2	3	0	3	0	2	36	2	0	2	0	2	#NULL!	2	0	2	0	2	2	2
1223	888	888	888	888	56	161	115	72	62	1	16	0	0	888	2	2	6	1	#NULL!	1	1	3	2	1	#NULL!	6	1	2	1	1	3	0	3	0	3	0	3	0	3	0	3	0	3	0	3	0	3	3	2
1229	888	888	888	888	52	165	125	81	75	1	16	0	0	888	2	2	2	1	#NULL!	1	1	4	2	1	#NULL!	2	1	3	1	2	2	24	2	12	3	0	3	0	3	0	3	0	3	0	3	0	2	2	1
1244	888	888	888	888	45	163	118	82	92	1	16	0	0	888	2	2	2	1	#NULL!	2	1	4	2	1	#NULL!	7	1	2	1	1	3	0	3	0	3	0	3	0	3	0	3	0	3	0	3	0	2	2	2
1257	888	888	888	888	50	161	109	69	79	1	16	0	0	888	2	2	3	1	#NULL!	1	1	4	2	1	#NULL!	8	1	2	1	1	3	0	3	0	3	0	3	0	3	0	3	0	3	0	3	0	4	2	1
1282	888	888	888	888	52	162	110	95	75	1	16	0	0	888	2	2	3	1	#NULL!	1	1	4	2	1	#NULL!	6	2	7	1	1	3	0	3	0	3	0	3	0	3	0	3	0	3	0	3	0	3	3	2
1305	0	0	0	0	54	176	129	75	90	1	16	0	0	888	2	2	6	1	#NULL!	2	1	3	2	1	#NULL!	4	3	5	1	1	3	0	3	0	3	0	3	0	3	0	3	0	3	0	3	0	3	3	2
7	0	0	0	0	48	159	111	71	71	1	17	0	0	888	2	2	5	1	#NULL!	2	1	3	2	1	#NULL!	5	1	2	1	2	3	0	3	0	3	0	3	0	3	0	3	0	3	0	3	0	3	4	2
22	888	888	888	888	58	164	125	64	82	1	17	0	0	888	2	2	3	1	#NULL!	1	1	3	2	1	#NULL!	4	1	2	1	2	2	12	2	12	3	0	3	0	3	0	3	0	3	0	3	0	2	2	2
58	888	888	888	888	57	174	115	65	72	1	17	0	0	888	2	2	1	1	#NULL!	2	1	3	2	1	#NULL!	7	1	2	1	2	3	0	3	0	3	0	3	0	3	0	3	0	3	0	3	0	3	3	2
79	888	888	888	888	48	152	110	70	68	1	17	0	0	888	2	2	1	1	#NULL!	2	1	3	2	1	#NULL!	7	1	2	1	2	3	0	3	0	3	0	3	0	3	0	3	0	3	0	3	0	2	2	2
136	888	888	888	888	53	159	115	68	55	1	17	0	0	888	2	2	4	1	#NULL!	1	2	3	2	1	#NULL!	4	2	7	4	1	3	0	3	0	3	0	3	0	3	0	3	0	3	0	3	0	1	2	2
153	888	888	888	888	52	157	158	62	61	1	17	0	0	888	2	2	4	1	#NULL!	2	2	3	2	1	#NULL!	4	3	2	1	2	3	0	3	0	3	0	3	0	3	0	3	0	3	0	3	0	4	4	2
202	888	888	888	888	61	162	134	81	89	1	17	0	0	888	2	2	4	1	#NULL!	1	2	3	2	1	#NULL!	5	1	2	1	2	3	0	3	0	3	0	3	0	3	0	3	0	3	0	3	0	2	2	2
206	888	888	888	888	64	174	125	61	47	1	17	0	0	888	2	2	4	1	#NULL!	3	2	3	2	1	#NULL!	5	1	2	1	2	3	0	3	0	3	0	3	0	3	0	3	0	3	0	3	0	4	2	2
358	888	888	888	888	67	153	121	91	89	1	17	0	0	888	2	2	5	1	#NULL!	1	1	3	2	1	#NULL!	4	1	2	1	2	3	#NULL!	3	#NULL!	3	#NULL!	3	#NULL!	3	#NULL!	3	#NULL!	3	#NULL!	3	#NULL!	3	4	2
431	888	888	888	888	53	164	127	78	75	1	17	0	0	888	2	2	1	1	#NULL!	1	1	3	2	1	#NULL!	2	1	3	1	2	3	0	3	0	3	0	3	0	3	0	3	0	3	0	3	0	2	2	2
484	0	0	0	0	67.6	173	131	77	89	1	17	0	0	888	2	2	2	1	#NULL!	1	1	3	2	2	1000	3	2	6	4	2	3	0	3	0	3	0	3	0	3	0	3	0	3	0	3	0	3	3	1
495	888	888	888	888	56	167	155	79	89	1	17	0	0	888	2	2	2	1	#NULL!	2	3	4	2	1	#NULL!	8	2	1	1	1	1	#NULL!	2	#NULL!	3	0	3	0	3	0	3	0	3	0	2	#NULL!	2	3	1
507	0	0	0	0	56.7	166	134	88	106	1	17	0	0	888	2	2	3	1	#NULL!	1	2	3	2	1	#NULL!	11	1	2	1	1	3	0	3	0	3	0	3	0	3	0	3	0	3	0	3	0	2	4	2
511	0	0	0	0	56.9	169	114	63	62	1	17	0	0	888	2	2	6	1	#NULL!	1	2	3	2	1	#NULL!	5	1	2	1	1	3	0	3	0	3	0	3	0	3	0	3	0	3	0	3	0	4	4	2
550	0	0	0	0	55	160	120	64	79	1	17	0	0	888	2	2	3	1	#NULL!	1	2	3	2	1	#NULL!	6	2	2	1	2	3	0	3	0	3	0	3	0	3	0	3	0	3	0	3	0	2	4	2
553	0	0	0	0	55	162	121	72	71	1	17	0	0	888	2	2	1	1	#NULL!	2	2	3	2	1	#NULL!	4	1	2	1	1	3	0	3	0	3	0	3	0	3	0	3	0	3	0	3	0	3	2	2
569	0	0	0	0	52.3	172	142	60	63	1	17	0	0	888	2	2	1	1	#NULL!	2	2	3	2	1	#NULL!	5	1	2	1	1	3	0	1	48	3	0	3	0	3	0	3	0	1	12	3	0	4	2	2
582	0	0	0	0	62	170	137	74	75	1	17	0	0	888	2	2	3	1	#NULL!	1	2	3	2	1	#NULL!	4	1	5	2	2	3	0	3	0	3	0	3	0	3	0	3	0	3	0	3	0	1	4	2
585	0	0	1	0	68.7	163	109	66	65	1	17	0	0	888	2	2	3	1	#NULL!	1	2	3	2	1	#NULL!	10	2	7	1	2	3	0	3	0	3	0	3	0	3	0	3	0	3	0	3	0	4	2	2
591	0	0	0	0	67.6	173	131	77	89	1	17	0	0	888	2	2	5	1	#NULL!	1	2	3	2	2	1000	3	2	6	4	2	3	0	3	0	3	0	3	0	3	0	3	0	3	0	3	0	3	3	1
630	0	0	0	0	65	166	128	76	92	1	17	0	0	888	2	2	4	1	#NULL!	1	2	3	2	1	#NULL!	4	1	2	1	2	3	0	2	36	3	0	3	0	3	0	3	0	3	0	3	0	2	2	2
648	0	0	0	0	68	172	127	76	63	1	17	0	0	888	2	2	5	1	#NULL!	2	2	3	2	1	#NULL!	4	1	2	1	1	3	0	3	0	3	0	3	0	3	0	3	0	3	0	3	0	4	4	2
702	0	0	0	0	58	169	125	79	97	1	17	0	0	888	2	2	6	1	#NULL!	2	2	3	2	1	#NULL!	7	1	2	1	1	3	0	3	0	3	0	3	0	3	0	3	0	3	0	3	0	4	2	2
731	0	0	0	0	54	176	117	71	103	1	17	0	0	888	2	2	5	1	#NULL!	2	1	3	2	1	#NULL!	1	1	2	1	3	3	#NULL!	3	#NULL!	3	#NULL!	3	#NULL!	3	#NULL!	3	#NULL!	3	#NULL!	4	#NULL!	4	4	2
755	0	0	0	0	46	171	125	70	101	1	17	0	0	888	2	2	4	1	#NULL!	1	2	3	2	1	#NULL!	4	1	2	1	2	3	0	3	0	3	0	3	0	3	0	3	0	3	0	3	0	2	2	2
758	0	0	0	0	50	165	121	68	65	1	17	0	0	888	2	2	4	1	#NULL!	1	2	3	2	1	#NULL!	5	1	2	1	1	3	0	3	0	3	0	3	0	3	0	3	0	3	0	3	0	4	2	2
770	0	1	0	0	60	167	129	75	74	1	17	0	0	888	2	2	4	1	#NULL!	1	2	3	2	1	#NULL!	8	2	1	1	1	3	0	3	0	3	0	3	0	3	0	3	0	3	0	3	0	3	3	2
848	0	0	0	0	61	173	118	67	84	1	17	0	0	888	2	2	3	1	#NULL!	1	2	3	2	1	#NULL!	3	1	2	2	2	3	0	3	0	3	0	3	0	3	0	3	0	3	0	3	0	3	2	2
877	0	0	0	0	52	162	109	57	59	1	17	0	0	888	2	2	3	1	#NULL!	1	2	3	2	1	#NULL!	8	2	2	1	2	3	0	3	0	3	#NULL!	3	0	3	0	3	0	3	0	3	0	3	4	2
920	0	0	1	0	51.7	161	99	72	63	1	17	0	0	888	2	2	1	1	#NULL!	2	2	3	2	1	#NULL!	5	1	2	1	1	3	0	3	0	3	0	3	0	3	0	3	0	3	0	3	0	3	3	2
928	0	0	0	0	55	165	167	71	100	1	17	0	0	888	2	2	1	1	#NULL!	2	2	3	2	1	#NULL!	6	1	2	1	2	3	0	3	0	3	0	3	0	3	0	3	0	3	0	3	0	4	4	2
962	0	0	0	0	70	190	134	69	73	1	17	0	0	888	2	2	1	1	#NULL!	2	1	4	2	1	#NULL!	5	1	2	1	1	3	0	3	0	3	0	3	0	3	0	3	0	3	0	3	0	2	2	1
1010	0	0	0	0	45	158	125	66	62	1	17	0	0	888	2	2	2	1	#NULL!	2	1	3	2	1	#NULL!	8	2	7	1	2	3	0	3	0	3	0	3	0	3	0	3	0	3	0	3	0	2	4	2
1171	0	0	0	0	67	168	128	73	72	1	17	0	0	888	2	2	1	1	#NULL!	2	1	3	2	1	#NULL!	5	1	2	1	2	3	0	3	0	3	#NULL!	3	0	3	0	3	0	3	0	3	0	3	3	2
1205	0	0	0	0	65	156	104	72	78	1	17	0	0	888	2	2	5	1	#NULL!	1	1	4	2	1	#NULL!	4	1	2	1	2	3	#NULL!	3	#NULL!	3	#NULL!	3	#NULL!	3	#NULL!	3	#NULL!	3	#NULL!	3	#NULL!	2	2	2
1210	0	0	0	0	56	160	94	68	102	1	17	0	0	888	2	2	5	1	#NULL!	1	1	4	2	1	#NULL!	5	1	2	1	2	3	#NULL!	3	#NULL!	3	#NULL!	3	#NULL!	3	#NULL!	3	#NULL!	3	#NULL!	3	#NULL!	2	4	2
1218	888	888	888	888	59	157	115	68	55	1	17	0	0	888	2	2	5	1	#NULL!	1	1	3	2	1	#NULL!	3	1	4	3	1	1	48	2	48	3	#NULL!	3	#NULL!	3	#NULL!	3	#NULL!	1	36	3	#NULL!	3	4	2
1262	888	888	888	888	70	175	154	85	79	1	17	0	0	888	2	2	5	1	#NULL!	1	1	4	2	1	#NULL!	4	1	2	1	2	3	#NULL!	3	#NULL!	3	#NULL!	3	#NULL!	3	#NULL!	3	#NULL!	3	#NULL!	3	#NULL!	4	4	2
1273	888	888	888	888	65	166	128	76	92	1	17	0	0	888	2	2	4	1	#NULL!	3	1	3	2	1	#NULL!	7	1	2	1	1	3	0	2	36	3	0	3	0	3	0	3	0	3	0	3	0	1	2	2
1281	888	888	888	888	61	173	112	74	64	1	17	0	0	888	2	2	3	1	#NULL!	2	1	2	2	1	#NULL!	4	1	2	1	2	3	0	3	0	3	0	3	0	3	0	3	0	3	0	3	0	3	4	2
1318	0	0	0	0	50	165	121	68	65	1	17	0	0	888	2	2	4	1	#NULL!	1	1	3	2	1	#NULL!	3	2	3	1	1	2	0	2	36	3	0	3	0	3	0	3	0	2	0	3	0	4	4	2
52	888	888	888	888	45	160	101	78	69	1	18	0	0	888	2	2	1	1	#NULL!	2	1	3	2	1	#NULL!	7	1	2	1	2	3	0	3	0	3	0	3	0	3	0	3	0	3	0	3	0	2	2	2
76	888	888	888	888	70	172	108	67	70	1	18	0	0	888	2	2	1	1	#NULL!	2	1	4	2	1	#NULL!	7	1	4	1	2	3	0	3	0	3	0	3	0	3	0	3	0	3	0	3	0	3	3	2
80	888	888	888	888	62	170	122	79	75	1	18	0	0	888	2	2	1	1	#NULL!	2	1	3	2	1	#NULL!	10	1	2	1	2	3	0	3	0	3	0	3	0	3	0	3	0	3	0	3	0	2	3	2
135	888	888	888	888	66	176	135	80	61	1	18	0	0	888	2	2	4	1	#NULL!	1	2	3	2	1	#NULL!	5	2	2	1	2	3	0	3	0	3	0	3	0	3	0	3	0	3	0	3	0	3	2	2
143	888	888	888	888	65	170	123	85	79	1	18	0	0	888	2	2	1	1	#NULL!	1	2	3	2	1	#NULL!	7	2	5	1	2	3	0	3	0	3	0	3	0	3	0	3	0	3	0	3	0	1	2	2
162	888	888	888	888	48	152	122	81	62	1	18	0	0	888	2	2	1	1	#NULL!	2	2	3	2	1	#NULL!	6	2	2	1	2	3	0	2	36	3	0	3	0	3	0	3	0	3	0	3	0	3	2	2
194	888	888	888	888	55	176	132	70	84	1	18	0	0	888	2	2	4	1	#NULL!	1	2	3	2	1	#NULL!	11	1	5	2	1	3	0	2	36	3	0	3	0	3	0	3	0	3	0	3	0	4	4	2
269	888	888	888	888	53	164	154	70	67	1	18	0	0	888	2	2	3	1	#NULL!	2	3	4	2	1	#NULL!	8	2	2	1	1	3	#NULL!	3	#NULL!	3	#NULL!	3	#NULL!	3	#NULL!	3	#NULL!	3	#NULL!	3	#NULL!	2	2	2
284	888	888	888	888	60	165	134	87	81	1	18	0	0	888	2	2	6	1	#NULL!	1	3	4	2	1	#NULL!	5	2	1	1	1	3	#NULL!	3	#NULL!	3	#NULL!	3	#NULL!	3	#NULL!	3	#NULL!	3	#NULL!	3	#NULL!	2	2	2
509	0	1	0	0	60	166	145	72	97	1	18	0	0	888	2	2	3	1	#NULL!	1	2	3	2	1	#NULL!	6	2	7	1	2	3	0	3	36	3	#NULL!	3	0	3	0	3	0	3	0	3	0	3	3	2
515	888	888	888	888	55	150	133	79	94	1	18	0	0	888	2	2	1	1	#NULL!	2	2	3	2	1	#NULL!	8	1	2	1	1	3	0	3	0	3	0	3	0	3	0	3	0	3	0	3	0	3	2	2
534	0	0	0	0	55	157	108	78	80	1	18	0	0	888	2	2	1	1	#NULL!	1	2	3	2	1	#NULL!	7	2	2	1	2	3	0	3	0	2	36	2	0	2	0	2	#NULL!	2	0	2	0	2	2	2
570	0	0	0	0	51.7	162	121	67	57	1	18	0	0	888	2	2	1	1	#NULL!	2	2	3	2	1	#NULL!	6	1	2	1	3	3	0	3	0	3	0	3	0	3	0	3	0	3	0	3	0	3	2	2
571	0	1	0	0	57.5	160	175	73	69	1	18	0	0	888	2	2	1	1	#NULL!	2	2	3	2	1	#NULL!	6	2	2	1	1	2	12	3	0	3	0	3	0	3	0	3	0	3	0	3	0	3	2	2
581	0	0	0	0	49	177	130	68	94	1	18	0	0	888	2	2	3	1	#NULL!	1	2	3	2	1	#NULL!	3	1	5	3	2	1	60	1	36	3	0	3	0	3	0	3	0	3	0	3	0	4	4	2
602	0	0	1	0	50	163	113	70	64	1	18	0	0	888	2	2	4	1	#NULL!	1	2	3	2	1	#NULL!	6	1	5	2	1	3	0	3	0	3	0	3	0	3	0	3	0	3	0	3	0	1	2	2
633	0	0	0	0	47	160	107	55	80	1	18	0	0	888	2	2	4	1	#NULL!	1	2	3	2	1	#NULL!	3	2	3	1	1	2	0	2	36	3	0	3	0	3	0	3	0	2	0	3	0	4	4	2
664	0	0	0	0	90	177	135	72	80	1	18	0	0	888	2	2	1	1	#NULL!	2	2	3	2	1	#NULL!	1	2	1	1	1	1	72	1	72	2	36	3	0	3	0	3	0	2	0	3	0	4	4	2
717	0	0	0	0	53	162	108	59	83	1	18	0	0	888	2	2	5	1	#NULL!	2	1	3	2	1	#NULL!	5	1	2	1	2	3	0	3	0	3	0	3	0	3	0	3	0	3	0	3	0	4	4	2
733	0	0	0	0	75	173	130	70	84	1	18	0	0	888	2	2	5	1	#NULL!	2	1	3	2	1	#NULL!	4	1	2	1	2	3	#NULL!	3	#NULL!	3	#NULL!	3	#NULL!	3	#NULL!	3	#NULL!	3	#NULL!	3	#NULL!	3	2	2
741	0	1	0	0	73	174	138	90	96	1	18	0	0	888	2	2	4	1	#NULL!	1	1	3	2	1	#NULL!	5	1	2	1	2	3	0	2	12	3	0	3	0	3	0	3	0	3	0	3	0	4	2	2
756	0	0	0	0	64.2	169	124	71	79	1	18	0	0	888	2	2	4	1	#NULL!	1	2	3	2	1	#NULL!	3	2	1	1	1	3	0	3	0	3	0	3	0	3	0	3	0	3	0	3	0	3	2	2
806	0	0	0	0	46	162	129	56	75	1	18	0	0	888	2	2	4	1	#NULL!	1	2	3	2	1	#NULL!	4	1	4	3	1	3	0	3	0	3	0	3	0	3	0	3	0	3	0	3	0	2	2	2
826	0	0	0	0	48	166	137	83	73	1	18	0	0	888	2	2	4	1	#NULL!	1	2	3	2	1	#NULL!	5	1	2	1	2	3	0	3	0	3	0	3	0	3	0	3	0	3	0	3	0	3	2	2
876	0	0	0	0	53	156	140	77	77	1	18	0	0	888	2	2	3	1	#NULL!	2	2	3	2	1	#NULL!	4	1	2	2	1	3	0	3	0	3	0	3	0	3	0	3	0	3	0	3	0	2	2	2
908	0	1	0	0	65	166	127	66	67	1	18	0	0	888	2	2	1	1	#NULL!	2	2	3	2	1	#NULL!	6	1	2	1	2	3	0	3	0	3	0	3	0	3	0	3	0	3	0	3	0	4	4	2
909	0	0	0	0	53.6	156	121	64	69	1	18	0	0	888	2	2	1	1	#NULL!	2	2	3	2	1	#NULL!	6	2	2	1	2	3	0	3	0	3	0	3	0	3	0	3	0	3	0	3	0	2	4	2
921	0	0	0	0	60	170	118	77	67	1	18	0	0	888	2	2	1	1	#NULL!	1	2	3	2	1	#NULL!	8	2	5	1	2	3	0	3	0	3	0	3	0	3	0	3	0	3	0	3	0	4	2	2
927	0	1	0	0	68	170	128	81	79	1	18	0	0	888	2	2	1	1	#NULL!	1	2	3	2	1	#NULL!	8	2	6	1	2	3	0	1	12	3	0	3	0	3	0	3	0	3	0	3	0	1	2	2
944	0	0	0	0	55	171	117	75	73	1	18	0	0	888	2	2	1	1	#NULL!	1	2	3	2	1	#NULL!	5	2	7	1	1	3	0	3	0	3	0	3	0	3	0	3	0	3	0	3	0	3	2	2
995	0	0	0	0	54	168	139	78	69	1	18	0	0	888	2	2	5	1	#NULL!	2	2	3	2	1	#NULL!	4	1	2	1	1	3	0	3	0	3	0	3	0	3	0	3	0	3	0	3	0	2	2	2
1014	0	0	0	0	68	148	135	72	78	1	18	0	0	888	2	2	1	1	#NULL!	2	1	3	2	1	#NULL!	8	1	2	1	2	3	0	3	0	3	0	3	0	3	0	3	0	3	0	3	0	2	2	2
1015	0	0	0	0	80	174	131	71	76	1	18	0	0	888	2	2	1	1	#NULL!	2	1	3	2	1	#NULL!	7	2	9	2	2	3	0	3	0	3	0	3	0	3	0	3	0	3	0	3	0	4	2	2
1041	0	0	0	0	53	156	106	57	101	1	18	0	0	888	2	2	1	1	#NULL!	2	1	3	2	1	#NULL!	7	1	2	1	2	3	0	3	0	3	0	3	0	3	0	3	0	3	0	3	0	2	2	2
1206	0	1	0	0	62	158	121	73	104	1	18	0	0	888	2	2	5	1	#NULL!	1	1	3	2	1	#NULL!	1	2	1	1	1	1	72	1	72	2	36	3	0	3	0	3	0	2	0	3	0	4	4	2
1258	888	888	888	888	55	165	133	88	73	1	18	0	0	888	2	2	3	1	#NULL!	1	1	4	2	1	#NULL!	7	2	6	1	2	3	0	3	0	3	0	3	0	3	0	3	0	3	0	3	0	3	3	2
1274	888	888	888	888	57	168	125	64	74	1	18	0	0	888	2	2	4	1	#NULL!	1	1	3	2	1	#NULL!	4	1	2	1	2	3	0	2	36	3	0	3	0	3	0	3	0	3	0	3	0	2	2	2
1280	888	888	888	888	58	171	131	71	70	1	18	0	0	888	2	2	3	1	#NULL!	1	1	4	2	1	#NULL!	1	2	7	1	1	2	#NULL!	2	#NULL!	3	0	3	0	3	0	3	0	2	#NULL!	3	0	2	2	2
3	0	1	0	0	53	167	130	70	68	1	19	0	0	888	2	2	5	1	#NULL!	2	1	5	2	1	#NULL!	4	2	7	1	2	3	0	3	0	3	0	3	0	3	0	3	0	3	0	3	0	3	2	2
60	888	888	888	888	52	165	104	74	67	1	19	0	0	888	2	2	1	1	#NULL!	2	1	3	2	1	#NULL!	5	1	2	1	2	3	0	3	0	3	0	3	0	3	0	3	0	3	0	3	0	2	2	2
146	888	888	888	888	62	165	138	90	102	1	19	0	0	888	2	2	3	1	#NULL!	1	2	3	2	1	#NULL!	8	1	2	1	2	3	0	3	0	3	0	3	0	3	0	3	0	3	0	3	0	2	2	2
150	888	888	888	888	45	163	114	75	75	1	19	0	0	888	2	2	1	1	#NULL!	2	2	3	2	1	#NULL!	3	1	2	1	1	3	0	3	0	3	0	3	0	3	0	3	0	3	0	3	0	4	2	2
205	888	888	888	888	61	167	142	79	78	1	19	0	0	888	2	2	2	1	#NULL!	1	2	3	2	1	#NULL!	6	1	6	1	1	2	12	2	12	3	0	3	0	3	0	3	0	3	0	3	0	4	2	2
286	888	888	888	888	50	162	126	87	70	1	19	0	0	888	2	2	1	1	#NULL!	2	3	4	2	1	#NULL!	5	2	6	1	1	3	#NULL!	2	24	3	#NULL!	3	#NULL!	3	#NULL!	3	#NULL!	3	#NULL!	3	#NULL!	3	2	2
290	888	888	888	888	50	165	129	74	73	1	19	0	0	888	2	2	6	1	#NULL!	1	3	4	2	1	#NULL!	4	1	2	1	1	2	#NULL!	1	60	3	#NULL!	3	#NULL!	3	#NULL!	3	#NULL!	3	#NULL!	3	#NULL!	1	2	2
317	888	888	888	888	55	1150	121	85	108	1	19	0	0	888	2	2	6	1	#NULL!	1	3	4	2	1	#NULL!	5	1	2	1	1	3	#NULL!	3	#NULL!	3	#NULL!	3	#NULL!	3	#NULL!	3	#NULL!	3	#NULL!	3	#NULL!	2	2	2
618	0	0	0	0	58	168	111	74	78	1	19	0	0	888	2	2	6	1	#NULL!	1	2	3	2	1	#NULL!	8	1	4	2	2	3	0	3	0	3	0	3	0	3	0	3	0	3	0	3	0	2	2	1
672	0	0	0	0	67	173	120	74	81	1	19	0	0	888	2	2	6	1	#NULL!	1	2	3	2	1	#NULL!	3	1	4	3	1	3	0	3	0	3	0	3	0	3	0	3	0	3	0	3	0	3	4	1
695	0	0	0	0	57	167	134	69	72	1	19	0	0	888	2	2	6	1	#NULL!	1	2	3	2	1	#NULL!	7	2	7	1	1	3	0	3	0	3	0	3	0	3	0	3	0	3	0	3	0	2	2	2
906	0	0	0	0	63.5	169	168	71	79	1	19	0	0	888	2	2	1	1	#NULL!	2	2	3	2	1	#NULL!	10	1	2	1	2	1	0	1	36	3	0	3	0	3	0	3	0	3	0	3	0	1	2	2
926	0	0	0	0	60	169	121	75	70	1	19	0	0	888	2	2	1	1	#NULL!	2	2	3	2	1	#NULL!	5	2	2	1	1	3	0	3	0	3	0	3	0	3	0	3	0	3	0	3	0	2	2	2
1091	0	0	0	0	53	165	148	68	65	1	19	0	0	888	2	2	6	1	#NULL!	1	3	4	2	1	#NULL!	1	2	2	1	1	3	0	3	0	3	0	3	0	3	0	3	0	3	0	3	0	1	2	2
1107	0	0	0	0	60	172	118	58	66	1	19	0	0	888	2	2	1	1	#NULL!	2	1	3	2	1	#NULL!	6	2	7	1	3	3	0	3	0	3	0	3	0	3	0	3	0	3	0	3	0	2	2	2
1115	0	0	1	0	48	160	112	78	82	1	19	0	0	888	2	2	1	1	#NULL!	1	1	3	2	1	#NULL!	5	1	2	1	2	3	0	3	0	3	0	3	0	3	0	3	0	3	0	3	0	3	2	2
1165	0	1	0	0	53.2	170	133	98	81	1	19	0	0	888	2	2	5	1	#NULL!	1	1	3	2	1	#NULL!	#NULL!	1	3	1	1	3	0	1	#NULL!	3	#NULL!	3	#NULL!	3	#NULL!	3	#NULL!	3	#NULL!	3	#NULL!	3	3	2
1201	0	0	0	0	48	160	96	52	81	1	19	0	0	888	2	2	5	1	#NULL!	1	1	3	2	1	#NULL!	7	2	5	1	2	3	0	3	0	3	0	3	0	3	0	3	0	3	0	3	0	1	2	2
1251	888	888	888	888	53	160	107	63	68	1	19	0	0	888	2	2	2	1	#NULL!	1	1	3	2	1	#NULL!	4	1	2	1	2	3	0	1	36	3	0	3	0	3	0	3	0	3	0	3	0	4	4	2
1283	888	888	888	888	60	138	110	64	82	1	19	0	0	888	2	2	3	1	#NULL!	2	1	3	2	1	#NULL!	5	1	2	1	1	3	0	3	36	3	#NULL!	3	0	3	0	3	0	3	0	2	0	2	2	2
50	888	888	888	888	84	174	104	84	95	1	20	0	0	888	2	2	1	1	#NULL!	2	1	4	2	1	#NULL!	6	2	7	1	1	3	0	3	0	3	0	3	0	3	0	3	0	3	0	3	0	3	3	2
155	888	888	888	888	60	170	124	78	56	1	20	0	0	888	2	2	1	1	#NULL!	2	2	3	2	1	#NULL!	4	1	2	1	1	3	0	3	0	3	0	3	0	3	0	3	0	3	0	3	0	1	2	2
296	888	888	888	888	87	168	118	74	79	1	20	0	0	888	2	2	1	1	#NULL!	2	3	4	2	1	#NULL!	4	1	2	1	2	3	#NULL!	3	#NULL!	3	#NULL!	3	#NULL!	3	#NULL!	3	#NULL!	3	#NULL!	3	#NULL!	2	2	2
510	0	0	0	0	68	168	126	74	74	1	20	0	0	888	2	2	1	1	#NULL!	2	2	3	2	1	#NULL!	4	2	2	1	2	3	0	3	0	3	0	3	0	3	0	3	0	3	0	3	0	3	1	2
893	0	0	0	0	45	165	121	64	79	1	20	0	0	888	2	2	2	1	#NULL!	2	2	3	2	1	#NULL!	4	2	7	4	2	3	0	3	0	3	0	3	0	3	0	3	0	3	0	2	0	2	2	2
1075	0	0	0	0	116	180	105	87	105	1	20	0	0	888	2	2	5	1	#NULL!	1	3	4	2	1	#NULL!	1	2	1	1	2	3	0	1	36	3	0	3	0	3	0	3	0	3	0	3	0	2	2	2
212	888	888	888	888	68	169	107	65	72	1	21	0	0	888	2	2	1	1	#NULL!	2	1	4	2	1	#NULL!	4	1	2	1	1	3	#NULL!	3	#NULL!	3	#NULL!	3	#NULL!	3	#NULL!	3	#NULL!	3	#NULL!	3	#NULL!	3	2	2
279	888	888	888	888	89	169	128	86	98	1	21	0	0	888	2	2	1	1	#NULL!	2	3	4	2	1	#NULL!	6	1	3	1	1	3	#NULL!	3	#NULL!	3	#NULL!	3	#NULL!	3	#NULL!	3	#NULL!	3	#NULL!	3	#NULL!	3	2	2
788	0	1	0	0	60	173	117	76	76	1	21	0	0	888	2	2	4	1	#NULL!	1	2	3	2	1	#NULL!	4	2	1	1	1	3	0	3	0	3	0	3	0	3	0	3	0	3	0	3	0	2	2	2
1061	0	0	0	0	82	172	133	65	61	1	21	0	0	888	2	2	5	1	#NULL!	2	1	5	2	1	#NULL!	5	1	2	1	2	3	0	3	0	3	0	3	0	3	0	3	0	3	0	3	0	2	2	2
280	888	888	888	888	49	164	132	52	77	1	22	0	0	888	2	2	1	1	#NULL!	2	3	4	2	1	#NULL!	6	1	2	1	1	3	#NULL!	3	#NULL!	3	#NULL!	3	#NULL!	3	#NULL!	3	#NULL!	3	#NULL!	3	#NULL!	3	2	2
291	888	888	888	888	64	174	128	69	71	1	22	0	0	888	2	2	1	1	#NULL!	2	3	4	2	1	#NULL!	4	2	2	1	2	3	#NULL!	2	#NULL!	3	#NULL!	3	#NULL!	3	#NULL!	3	#NULL!	3	#NULL!	3	#NULL!	3	3	1
337	888	888	888	888	54	160	124	84	75	1	22	0	0	888	2	2	2	1	#NULL!	1	3	4	2	1	#NULL!	5	3	2	1	2	3	#NULL!	3	#NULL!	3	#NULL!	3	#NULL!	3	#NULL!	3	#NULL!	3	#NULL!	3	#NULL!	3	2	2
1208	0	0	0	0	45	168	132	69	91	1	22	0	0	888	2	2	5	1	#NULL!	1	1	3	2	1	#NULL!	10	1	2	1	2	1	0	1	36	3	0	3	0	3	0	3	0	3	0	3	0	1	2	2
1263	888	888	888	888	94	169	156	83	83	1	22	0	0	888	2	2	5	1	#NULL!	1	1	3	2	1	#NULL!	#NULL!	2	1	2	3	1	132	1	132	3	0	3	0	3	0	3	0	3	0	3	0	3	3	1
643	0	0	0	0	60	165	120	78	68	1	15	0	0	888	2	2	2	1	#NULL!	1	2	2	3	1	#NULL!	5	1	2	1	1	3	0	3	0	3	0	3	0	3	0	3	0	3	0	3	0	4	1	1
775	0	1	0	0	45	165	110	75	78	1	16	0	0	888	2	2	2	1	#NULL!	1	1	3	3	2	250	3	1	2	4	3	1	12	2	36	3	0	3	0	3	0	3	0	3	0	3	0	4	4	2
402	0	0	0	0	45.5	155	148	75	114	1	19	0	0	888	2	2	2	1	#NULL!	2	1	2	3	2	6000	6	1	4	3	1	1	48	3	0	3	0	1	0	1	0	1	#NULL!	1	0	3	0	4	4	2
736	0	0	0	0	65	170	147	72	97	1	19	0	0	888	2	2	5	1	#NULL!	2	1	2	3	1	#NULL!	5	1	2	1	2	3	#NULL!	3	#NULL!	3	#NULL!	3	#NULL!	3	#NULL!	3	#NULL!	3	#NULL!	3	#NULL!	2	2	2
231	888	888	888	888	63	160	124	83	73	1	24	0	0	888	2	2	2	1	#NULL!	2	1	2	3	1	#NULL!	3	2	2	1	2	1	12	2	12	3	#NULL!	3	#NULL!	3	#NULL!	3	#NULL!	3	#NULL!	3	#NULL!	2	2	2
203	888	888	888	888	90	168	132	69	75	1	15	0	0	888	2	2	4	1	#NULL!	1	2	3	4	1	#NULL!	7	1	2	1	1	3	0	3	0	3	0	3	0	3	0	3	0	3	0	3	0	2	2	2
251	888	888	888	888	40	155	122	80	94	1	15	0	0	888	2	2	5	1	#NULL!	1	1	3	4	3	#NULL!	7	1	2	1	1	2	60	2	60	2	12	3	#NULL!	2	12	2	#NULL!	2	#NULL!	3	#NULL!	3	3	2
262	0	0	0	0	68	162	123	88	75	1	15	0	0	888	2	2	1	1	#NULL!	2	1	3	4	1	#NULL!	3	1	2	1	2	3	0	3	0	3	0	3	0	3	0	3	0	3	0	3	0	2	2	2
470	0	0	0	0	55	170	114	79	99	1	15	0	0	888	2	2	6	1	#NULL!	1	1	3	5	3	0	7	1	1	1	1	3	0	3	0	3	0	3	0	3	0	3	0	3	0	3	0	2	2	2
1197	0	0	0	0	50	165	140	80	93	1	15	0	0	888	2	2	1	1	#NULL!	2	1	1	4	2	1000	5	1	2	1	2	2	0	3	0	3	0	3	0	3	0	3	0	3	0	3	0	2	2	2
451	0	0	0	0	57	178	132	90	88	1	16	0	0	888	2	2	6	1	#NULL!	1	1	3	4	1	#NULL!	7	1	2	1	1	2	24	2	12	3	0	3	0	3	0	3	0	3	0	3	0	4	3	2
590	0	0	0	0	55	190	149	60	101	1	16	0	0	888	2	2	1	1	#NULL!	2	2	3	4	2	1000	5	1	2	1	2	1	0	1	36	1	36	1	0	1	0	1	#NULL!	1	0	2	0	2	2	1
14	888	888	888	888	68	172	170	80	60	1	17	0	0	888	2	2	3	1	#NULL!	1	1	3	4	3	0	10	1	2	1	1	1	0	1	12	3	0	2	0	3	0	3	0	3	0	3	0	2	2	2
258	0	0	0	0	55	170	119	70	77	1	17	0	0	888	2	2	1	1	#NULL!	2	1	3	4	2	400	6	1	2	1	2	3	0	3	0	3	0	3	0	3	0	3	0	3	0	3	0	2	3	2
289	888	888	888	888	56.5	172	122	55	65	1	17	0	0	888	2	2	2	1	#NULL!	1	3	4	4	2	300	12	2	1	1	2	3	#NULL!	3	#NULL!	3	#NULL!	3	#NULL!	3	#NULL!	3	#NULL!	3	#NULL!	3	#NULL!	4	4	2
386	888	888	888	888	49	165	116	83	88	1	17	0	0	888	2	2	6	1	#NULL!	1	2	3	4	2	190	4	4	2	1	2	3	#NULL!	3	#NULL!	3	#NULL!	3	#NULL!	3	#NULL!	3	#NULL!	3	#NULL!	3	#NULL!	1	3	2
419	0	0	0	0	51	168	116	65	85	1	17	0	0	888	2	2	1	1	#NULL!	2	1	3	4	2	9000	9	1	4	3	2	3	0	3	0	3	0	3	0	3	0	3	0	3	0	3	0	2	2	1
1173	0	0	0	0	85	175	128	75	85	1	17	0	0	888	2	2	2	1	#NULL!	1	1	3	4	3	0	3	1	2	4	2	2	#NULL!	1	24	3	0	3	0	3	0	3	0	3	0	3	0	4	2	2
401	0	1	0	0	63.9	180	137	78	87	1	18	0	0	888	2	2	2	1	#NULL!	1	1	3	4	2	3000	2	1	2	1	1	3	0	3	0	3	0	3	0	3	0	3	0	3	0	3	0	2	2	2
1175	0	0	0	0	52	160	156	105	83	1	18	0	0	888	2	2	2	1	#NULL!	1	1	2	4	3	0	5	1	6	1	1	1	36	1	60	3	0	3	0	3	0	3	0	3	0	3	0	2	2	1
219	888	888	888	888	51	165	119	74	71	1	19	0	0	888	2	2	1	1	#NULL!	2	1	3	4	1	#NULL!	6	1	2	1	2	3	#NULL!	3	#NULL!	3	#NULL!	3	#NULL!	3	#NULL!	3	#NULL!	3	#NULL!	3	#NULL!	3	2	2
711	0	0	0	0	65	175	105	74	86	1	21	0	0	888	2	2	6	1	#NULL!	1	2	3	4	3	#NULL!	3	1	2	1	1	2	#NULL!	2	#NULL!	3	#NULL!	3	#NULL!	3	#NULL!	3	#NULL!	3	#NULL!	3	#NULL!	3	3	1
77	888	888	888	888	65	175	117	78	78	1	22	0	0	888	2	2	1	1	#NULL!	2	1	4	4	2	9000	5	1	2	1	1	3	0	3	0	3	0	3	0	3	0	3	0	3	0	3	0	4	4	1
118	888	888	888	888	58	155	127	82	94	1	23	0	0	888	2	2	1	1	#NULL!	1	1	1	4	1	#NULL!	4	1	6	4	1	1	#NULL!	1	#NULL!	3	0	3	0	3	0	3	0	3	0	3	0	4	4	2
404	888	888	888	888	52	165	134	78	77	1	24	0	0	888	2	2	3	1	#NULL!	1	1	3	4	1	#NULL!	2	1	2	1	1	3	#NULL!	3	#NULL!	3	#NULL!	3	#NULL!	3	#NULL!	3	#NULL!	3	#NULL!	3	#NULL!	3	2	1
528	888	888	888	888	50	158	101	60	64	1	24	0	0	888	2	2	1	1	#NULL!	1	1	1	4	2	2500	8	3	4	3	1	1	24	1	12	3	0	3	0	3	0	3	0	3	0	3	#NULL!	3	3	1
529	888	888	888	888	42	152	165	67	66	2	15	0	0	888	2	2	1	1	#NULL!	2	1	3	1	1	#NULL!	6	1	4	1	1	3	0	3	0	3	0	3	0	3	0	3	0	3	0	3	0	4	2	2
1236	888	888	888	888	42	158	102	68	68	2	15	0	0	888	2	2	2	1	#NULL!	1	1	1	1	1	#NULL!	#NULL!	1	2	1	2	3	0	3	0	3	0	3	0	3	0	3	0	3	0	3	0	4	2	2
1324	0	0	0	0	54	152	123	72	89	2	15	0	0	888	2	2	3	1	#NULL!	2	1	3	1	1	#NULL!	6	2	2	1	1	3	0	3	0	3	0	3	0	3	0	3	0	3	0	3	0	3	3	2
179	888	888	888	888	52	151	126	84	117	2	16	0	0	888	2	2	2	1	#NULL!	2	2	3	1	1	#NULL!	6	2	2	1	1	3	0	3	0	3	0	3	0	3	0	3	0	3	0	3	0	3	3	2
246	888	888	888	888	40	148	139	78	106	2	16	0	0	888	2	2	1	1	#NULL!	2	1	3	1	1	#NULL!	4	1	2	1	2	3	#NULL!	3	#NULL!	3	#NULL!	3	#NULL!	3	#NULL!	3	#NULL!	3	#NULL!	3	#NULL!	3	2	2
355	888	888	888	888	72	147	123	76	99	2	16	0	0	888	2	2	2	1	#NULL!	2	1	2	1	1	#NULL!	5	1	2	1	1	3	#NULL!	3	#NULL!	3	#NULL!	3	#NULL!	3	#NULL!	3	#NULL!	3	#NULL!	3	#NULL!	1	3	2
490	888	888	888	888	44	152	100	61	84	2	16	0	0	888	2	2	2	1	#NULL!	2	1	3	1	1	#NULL!	7	1	2	1	3	3	0	3	0	3	0	3	0	3	0	3	0	3	0	3	0	2	4	2
218	888	888	888	888	50	159	137	99	106	2	17	0	0	888	2	2	1	1	#NULL!	2	1	3	1	1	#NULL!	4	1	4	4	1	3	#NULL!	3	#NULL!	3	#NULL!	3	#NULL!	3	#NULL!	3	#NULL!	3	#NULL!	3	#NULL!	1	2	2
426	0	0	0	0	50	148	116	78	96	2	17	0	0	888	2	2	1	1	#NULL!	2	1	4	1	1	#NULL!	6	1	2	1	2	3	0	3	0	3	0	3	0	3	0	3	0	3	0	3	0	2	2	2
497	888	888	888	888	40	148	110	67	74	2	17	0	0	888	2	2	2	1	#NULL!	1	3	4	1	1	#NULL!	4	1	2	1	2	3	0	2	#NULL!	3	0	3	0	3	0	3	0	3	0	3	0	3	2	2
498	888	888	888	888	44	155	103	65	74	2	17	0	0	888	2	2	2	1	#NULL!	1	3	4	1	1	#NULL!	6	1	2	1	2	3	0	3	0	3	0	3	0	3	0	3	0	3	0	3	0	3	2	2
565	0	0	0	0	50.9	166	110	54	88	2	17	0	0	888	2	2	6	1	#NULL!	1	2	3	1	1	#NULL!	9	1	2	1	2	3	0	3	36	3	#NULL!	3	0	3	0	3	0	3	0	3	0	2	2	2
1034	0	0	0	0	47	154	122	71	109	2	17	0	0	888	2	2	1	1	#NULL!	2	1	3	1	1	#NULL!	6	1	2	1	2	3	0	3	0	3	0	3	0	3	0	3	0	3	0	3	0	3	2	2
1310	0	0	0	0	65	159	108	72	59	2	17	0	0	888	2	2	2	1	#NULL!	1	1	3	1	1	#NULL!	#NULL!	1	2	1	2	1	#NULL!	3	0	3	#NULL!	3	#NULL!	3	#NULL!	3	#NULL!	3	#NULL!	3	#NULL!	3	3	2
359	888	888	888	888	54	148	119	71	65	2	18	0	0	888	2	2	5	1	#NULL!	1	1	3	1	1	#NULL!	#NULL!	2	1	1	1	3	#NULL!	2	#NULL!	3	#NULL!	3	#NULL!	3	#NULL!	3	#NULL!	3	#NULL!	3	#NULL!	4	4	2
675	0	0	0	0	49.7	160	86	69	86	2	18	0	0	888	2	2	2	1	#NULL!	1	2	3	1	1	#NULL!	4	1	2	1	2	3	0	3	#NULL!	3	0	3	0	3	0	3	0	3	0	3	0	3	2	1
428	0	0	0	0	42	156	96	61	95	2	19	0	0	888	2	2	1	1	#NULL!	2	1	3	1	1	#NULL!	6	1	2	1	2	3	0	3	0	3	0	3	0	3	0	3	0	3	0	3	0	2	2	2
446	0	0	0	0	64	163	114	66	78	2	19	0	0	888	2	2	6	1	#NULL!	1	1	3	1	1	#NULL!	5	1	2	1	2	3	0	1	17	3	0	3	0	3	0	3	0	3	0	3	0	2	2	2
478	0	0	0	0	47	156	109	78	94	2	22	0	0	888	2	2	1	1	#NULL!	2	1	4	1	1	#NULL!	6	1	2	1	2	3	0	3	0	3	0	3	0	3	0	3	0	3	0	3	0	2	2	2
113	888	888	888	888	67	163	119	77	80	2	23	0	0	888	2	2	1	1	#NULL!	1	1	4	1	1	#NULL!	4	1	4	4	2	3	0	3	0	3	0	3	0	3	0	3	0	3	0	3	0	1	2	1
56	888	888	888	888	42	149	113	82	75	2	15	0	0	888	2	2	1	1	#NULL!	2	1	3	2	1	#NULL!	12	1	2	1	2	3	0	3	0	3	0	3	0	3	0	3	0	3	0	3	0	2	2	2
57	888	888	888	888	62	160	105	65	72	2	15	0	0	888	2	2	1	1	#NULL!	2	1	3	2	1	#NULL!	8	1	2	1	1	3	0	3	0	3	0	3	0	3	0	3	0	3	0	3	0	2	2	2
63	888	888	888	888	53	159	101	62	75	2	15	0	0	888	2	2	1	1	#NULL!	2	1	3	2	1	#NULL!	6	1	2	1	2	3	0	3	0	3	0	3	0	3	0	3	0	3	0	2	0	3	2	2
66	888	888	888	888	38	148	102	98	90	2	15	0	0	888	2	2	1	1	#NULL!	2	1	3	2	1	#NULL!	4	1	2	1	1	3	0	3	0	3	#NULL!	3	0	3	0	3	0	3	0	2	0	1	2	1
67	888	888	888	888	43	149	102	72	72	2	15	0	0	888	2	2	1	1	#NULL!	2	1	3	2	1	#NULL!	8	1	4	1	2	3	0	3	0	3	0	3	0	3	0	3	0	3	0	3	0	3	3	2
68	888	888	888	888	42	150	102	66	62	2	15	0	0	888	2	2	1	1	#NULL!	2	1	3	2	1	#NULL!	8	1	2	1	1	3	0	3	0	3	#NULL!	3	0	3	0	3	0	3	0	2	0	2	2	1
74	888	888	888	888	46	157	120	78	68	2	15	0	0	888	2	2	1	1	#NULL!	2	1	2	2	1	#NULL!	10	3	5	1	2	3	0	3	0	3	0	3	0	3	0	3	0	3	0	3	0	3	3	2
83	888	888	888	888	48	154	110	70	68	2	15	0	0	888	2	2	1	1	#NULL!	2	1	3	2	1	#NULL!	4	1	2	1	2	3	0	3	0	3	0	3	0	3	0	3	0	3	0	3	0	3	3	2
87	888	888	888	888	42	159	98	60	72	2	15	0	0	888	2	2	1	1	#NULL!	2	1	3	2	1	#NULL!	7	3	5	1	1	3	0	3	0	3	0	3	0	3	0	3	0	3	0	3	0	4	4	2
90	888	888	888	888	42	150	109	62	68	2	15	0	0	888	2	2	1	1	#NULL!	2	1	3	2	1	#NULL!	13	1	5	2	2	3	0	3	0	3	0	3	0	3	0	3	0	3	0	3	0	2	2	2
91	888	888	888	888	42	150	123	80	64	2	15	0	0	888	2	2	1	1	#NULL!	2	1	3	2	1	#NULL!	10	1	2	1	2	3	0	3	0	3	0	3	0	3	0	3	0	3	0	3	0	2	2	2
101	888	888	888	888	51	165	109	65	90	2	15	0	0	888	2	2	1	1	#NULL!	2	1	3	2	1	#NULL!	3	1	2	1	2	3	#NULL!	3	#NULL!	3	#NULL!	3	#NULL!	3	#NULL!	3	#NULL!	3	#NULL!	3	#NULL!	4	4	2
102	888	888	888	888	50	160	108	70	77	2	15	0	0	888	2	2	1	1	#NULL!	1	1	3	2	1	#NULL!	3	1	2	1	2	2	1	2	2	2	1	2	1	2	1	2	1	2	1	3	#NULL!	2	2	2
103	888	888	888	888	45	150	119	77	80	2	15	0	0	888	2	2	1	1	#NULL!	1	1	3	2	1	#NULL!	#NULL!	1	2	1	2	3	0	3	0	2	#NULL!	2	#NULL!	2	#NULL!	2	#NULL!	2	#NULL!	3	#NULL!	2	2	2
109	888	888	888	888	40	159	134	76	81	2	15	0	0	888	2	2	1	1	#NULL!	1	1	3	2	1	#NULL!	6	1	2	1	2	3	#NULL!	3	#NULL!	3	#NULL!	3	#NULL!	3	#NULL!	3	#NULL!	3	#NULL!	3	#NULL!	2	2	2
111	888	888	888	888	45	150	118	67	81	2	15	0	0	888	2	2	1	1	#NULL!	1	1	3	2	1	#NULL!	5	1	2	3	1	3	#NULL!	3	#NULL!	3	#NULL!	3	#NULL!	3	#NULL!	3	#NULL!	3	#NULL!	3	#NULL!	2	2	2
112	888	888	888	888	85	160	129	79	89	2	15	0	0	888	2	2	1	1	#NULL!	1	1	3	2	1	#NULL!	7	1	2	1	1	3	#NULL!	3	#NULL!	3	#NULL!	3	#NULL!	3	#NULL!	3	#NULL!	3	#NULL!	3	#NULL!	2	2	2
128	888	888	888	888	74	156	117	74	93	2	15	0	0	888	2	2	1	1	#NULL!	1	2	3	2	1	#NULL!	8	2	5	4	1	3	0	3	0	3	0	3	0	3	0	3	0	3	0	3	0	3	3	2
139	888	888	888	888	45	157	104	70	93	2	15	0	0	888	2	2	4	1	#NULL!	1	2	3	2	1	#NULL!	6	1	2	1	2	3	0	3	0	3	0	3	0	3	0	3	0	3	0	3	0	4	2	2
140	888	888	888	888	45	143	115	74	65	2	15	0	0	888	2	2	3	1	#NULL!	1	2	3	2	1	#NULL!	4	1	2	1	2	3	0	3	0	3	0	3	0	3	0	3	0	3	0	3	0	4	4	2
142	888	888	888	888	49.5	147	106	67	93	2	15	0	0	888	2	2	1	1	#NULL!	2	2	3	2	1	#NULL!	2	2	5	2	1	3	0	3	36	3	#NULL!	3	0	3	0	3	0	3	0	2	0	1	2	2
156	888	888	888	888	55.1	153	111	68	88	2	15	0	0	888	2	2	1	1	#NULL!	1	2	3	2	1	#NULL!	6	2	2	1	2	3	0	3	0	3	0	3	0	3	0	3	0	3	0	3	0	2	2	2
163	888	888	888	888	62	156	118	77	67	2	15	0	0	888	2	2	1	1	#NULL!	1	2	3	2	1	#NULL!	8	1	2	1	1	3	0	3	0	3	0	3	0	3	0	3	0	3	0	3	0	3	2	2
164	888	888	888	888	51	160	98	60	75	2	15	0	0	888	2	2	1	1	#NULL!	2	2	3	2	1	#NULL!	5	1	2	1	1	3	0	3	36	3	0	3	0	3	0	3	0	3	0	3	0	4	2	2
166	888	888	888	888	41	145	128	77	99	2	15	0	0	888	2	2	3	1	#NULL!	2	2	3	2	1	#NULL!	4	1	2	1	2	3	0	3	0	3	0	3	0	3	0	3	0	3	0	3	0	3	2	2
167	888	888	888	888	40	154	102	61	85	2	15	0	0	888	2	2	3	1	#NULL!	1	2	3	2	1	#NULL!	9	2	7	1	1	3	0	3	0	3	0	3	0	3	0	3	0	3	0	3	0	3	2	2
168	888	888	888	888	50	157	137	76	105	2	15	0	0	888	2	2	3	1	#NULL!	2	2	3	2	1	#NULL!	5	2	4	3	2	3	0	3	0	3	0	3	0	3	0	3	0	3	0	3	0	3	2	2
180	888	888	888	888	51	157	101	65	72	2	15	0	0	888	2	2	2	1	#NULL!	1	2	3	2	1	#NULL!	10	1	2	1	1	3	0	3	0	3	0	3	0	3	0	3	0	3	0	3	0	3	2	2
182	888	888	888	888	58	155	89	69	68	2	15	0	0	888	2	2	2	1	#NULL!	1	2	3	2	1	#NULL!	4	1	5	1	2	3	0	3	0	3	0	3	0	3	0	3	0	3	0	3	0	3	4	2
183	888	888	888	888	49	160	129	58	105	2	15	0	0	888	2	2	2	1	#NULL!	1	2	3	2	1	#NULL!	5	1	2	1	2	3	0	3	0	3	0	3	0	3	0	3	0	3	0	3	0	2	2	2
189	888	888	888	888	47	160	84	62	81	2	15	0	0	888	2	2	2	1	#NULL!	2	2	3	2	1	#NULL!	5	1	2	1	2	3	0	3	0	3	0	3	0	3	0	3	0	3	0	3	0	4	4	2
235	888	888	888	888	67	164	105	95	82	2	15	0	0	888	2	2	1	1	#NULL!	2	1	3	2	1	#NULL!	5	1	2	1	1	3	#NULL!	3	#NULL!	3	#NULL!	3	#NULL!	3	#NULL!	3	#NULL!	3	#NULL!	3	#NULL!	3	1	2
236	888	888	888	888	48	152	105	67	68	2	15	0	0	888	2	2	1	1	#NULL!	2	1	3	2	1	#NULL!	5	1	2	1	1	3	#NULL!	3	#NULL!	3	#NULL!	3	#NULL!	3	#NULL!	3	#NULL!	3	#NULL!	3	#NULL!	1	4	2
237	888	888	888	888	55	153	105	87	105	2	15	0	0	888	2	2	1	1	#NULL!	2	1	3	2	1	#NULL!	9	1	2	1	2	3	#NULL!	3	#NULL!	3	#NULL!	3	#NULL!	3	#NULL!	3	#NULL!	3	#NULL!	3	#NULL!	2	2	2
240	888	888	888	888	45	155	99	67	89	2	15	0	0	888	2	2	1	1	#NULL!	2	1	3	2	1	#NULL!	3	1	2	1	1	3	#NULL!	3	#NULL!	3	#NULL!	3	#NULL!	3	#NULL!	3	#NULL!	3	#NULL!	3	#NULL!	2	3	2
241	888	888	888	888	62	156	105	74	86	2	15	0	0	888	2	2	1	1	#NULL!	2	1	3	2	1	#NULL!	5	1	2	1	2	3	#NULL!	3	#NULL!	3	#NULL!	3	#NULL!	3	#NULL!	3	#NULL!	3	#NULL!	3	#NULL!	2	2	2
254	888	888	888	888	45	161	94	58	90	2	15	0	0	888	2	2	6	1	#NULL!	1	1	3	2	1	#NULL!	4	1	2	1	2	3	#NULL!	3	#NULL!	3	#NULL!	3	#NULL!	3	#NULL!	3	#NULL!	3	#NULL!	4	#NULL!	3	4	2
308	0	0	0	0	31.5	153	123	70	98	2	15	0	0	888	2	2	1	1	#NULL!	2	1	3	2	3	0	5	1	2	1	2	3	0	3	0	3	0	3	0	3	0	3	0	3	0	2	0	4	4	2
312	0	0	0	0	48	160	112	68	72	2	15	0	0	888	2	2	1	1	#NULL!	1	1	3	2	1	#NULL!	5	1	2	1	1	3	0	3	0	3	0	3	0	3	0	3	0	3	0	3	0	2	3	2
313	0	0	0	0	57	154	124	85	67	2	15	0	0	888	2	2	2	1	#NULL!	1	1	3	2	1	#NULL!	7	3	5	1	1	3	0	3	0	3	0	3	0	3	0	3	0	3	0	3	0	2	4	2
314	888	888	888	888	58	160	118	79	100	2	15	0	0	888	2	2	6	1	#NULL!	2	3	4	2	1	#NULL!	6	1	2	1	1	3	#NULL!	3	#NULL!	3	#NULL!	3	#NULL!	3	#NULL!	3	#NULL!	3	#NULL!	3	#NULL!	4	2	2
323	0	0	0	0	45	155	114	68	82	2	15	0	0	888	2	2	1	1	#NULL!	2	1	3	2	1	#NULL!	5	1	2	1	2	3	0	3	0	3	0	3	0	3	0	3	0	3	0	3	0	2	2	2
334	0	0	0	0	48	150	148	75	114	2	15	0	0	888	2	2	1	1	#NULL!	2	1	3	2	1	#NULL!	6	1	2	1	1	3	0	3	0	3	0	3	0	3	0	3	0	3	0	3	0	2	2	2
345	0	1	0	0	49	160	151	79	73	2	15	0	0	888	2	2	1	1	#NULL!	2	1	3	2	1	#NULL!	7	1	2	1	2	3	0	1	36	3	#NULL!	3	0	3	0	3	0	3	0	3	0	2	4	1
356	888	888	888	888	55	153	123	72	89	2	15	0	0	888	2	2	3	1	#NULL!	2	1	3	2	1	#NULL!	5	2	2	1	2	3	#NULL!	3	#NULL!	3	#NULL!	3	#NULL!	3	#NULL!	3	#NULL!	3	#NULL!	3	#NULL!	3	2	2
357	888	888	888	888	47	163	106	69	90	2	15	0	0	888	2	2	5	1	#NULL!	1	1	3	2	3	#NULL!	4	3	2	1	2	3	#NULL!	2	#NULL!	3	#NULL!	3	#NULL!	3	#NULL!	3	#NULL!	3	#NULL!	3	#NULL!	3	2	2
392	888	888	888	888	37.7	147	109	69	80	2	15	0	0	888	2	2	2	1	#NULL!	2	2	3	2	1	#NULL!	5	2	7	1	1	3	#NULL!	3	#NULL!	3	#NULL!	3	#NULL!	3	#NULL!	3	#NULL!	3	#NULL!	3	#NULL!	3	2	2
442	888	888	888	888	42.9	160	102	67	78	2	15	0	0	888	2	2	1	1	#NULL!	2	1	3	2	1	#NULL!	6	1	2	1	1	3	0	3	0	3	0	3	0	3	0	3	0	3	0	3	0	2	2	2
444	888	888	888	888	45	153	102	67	79	2	15	0	0	888	2	2	1	1	#NULL!	2	1	3	2	1	#NULL!	6	1	2	1	1	3	0	3	0	3	0	3	0	3	0	3	0	3	0	3	0	2	2	2
448	0	1	0	0	46	150	129	80	70	2	15	0	0	888	2	2	6	1	#NULL!	2	1	3	2	1	#NULL!	5	1	2	1	2	3	0	3	0	3	0	3	0	3	0	3	0	3	0	3	0	4	4	2
452	0	0	0	0	50	159	111	82	75	2	15	0	0	888	2	2	1	1	#NULL!	1	1	3	2	1	#NULL!	7	3	5	4	1	3	#NULL!	3	#NULL!	3	#NULL!	3	#NULL!	3	#NULL!	3	#NULL!	3	#NULL!	3	#NULL!	4	2	2
461	0	0	0	0	56	164	114	75	62	2	15	0	0	888	2	2	3	1	#NULL!	1	1	3	2	1	#NULL!	5	3	5	1	1	3	0	3	0	3	#NULL!	3	0	3	0	3	0	3	0	3	0	2	4	2
483	0	0	0	0	49	160	120	80	60	2	15	0	0	888	2	2	1	1	#NULL!	2	1	3	2	1	#NULL!	8	1	2	1	2	3	0	3	0	3	0	3	0	3	0	3	0	3	0	3	0	2	2	2
491	888	888	888	888	43.7	151	111	63	69	2	15	0	0	888	2	2	2	1	#NULL!	2	1	3	2	1	#NULL!	6	1	2	1	2	3	0	3	0	3	0	3	0	3	0	3	0	3	0	3	0	2	2	2
514	888	888	888	888	48	150	114	64	82	2	15	0	0	888	2	2	1	1	#NULL!	2	2	3	2	2	600	6	1	2	1	2	3	0	3	0	3	0	3	0	3	0	3	0	3	0	3	0	2	2	2
516	888	888	888	888	47	153	104	68	82	2	15	0	0	888	2	2	1	1	#NULL!	2	2	3	2	1	#NULL!	4	1	2	1	2	3	0	3	0	3	0	3	0	3	0	3	0	3	0	3	0	2	2	2
521	888	888	888	888	37	150	96	70	74	2	15	0	0	888	2	2	1	1	#NULL!	2	2	3	2	1	#NULL!	5	1	2	1	2	3	0	3	0	3	0	3	0	3	0	3	0	3	0	3	0	2	2	2
532	888	888	888	888	52	157	106	62	70	2	15	0	0	888	2	2	2	1	#NULL!	1	1	3	2	1	#NULL!	7	1	2	1	2	3	0	3	0	3	0	3	0	3	0	3	0	3	0	3	0	3	4	1
538	0	0	0	0	47	147	97	78	86	2	15	0	0	888	2	2	3	1	#NULL!	2	2	3	2	1	#NULL!	7	2	6	1	2	3	0	3	0	3	0	3	0	3	0	3	0	3	0	3	0	1	4	2
539	0	0	0	0	48	156	88	53	66	2	15	0	0	888	2	2	3	1	#NULL!	2	2	3	2	1	#NULL!	10	2	6	1	1	3	0	3	0	3	0	3	0	3	0	3	0	3	0	3	0	1	4	2
543	0	0	0	0	47	158	113	70	95	2	15	0	0	888	2	2	3	1	#NULL!	2	2	3	2	1	#NULL!	6	2	6	1	2	3	0	2	36	3	0	3	0	3	0	3	0	3	0	3	0	4	4	1
548	0	0	0	0	54.5	164	114	75	88	2	15	0	0	888	2	2	3	1	#NULL!	1	2	3	2	1	#NULL!	6	2	5	2	2	3	0	3	0	3	0	3	0	3	0	3	0	3	0	3	0	4	4	2
558	0	0	0	0	49	163	104	68	81	2	15	0	0	888	2	2	4	1	#NULL!	1	2	3	2	1	#NULL!	4	1	2	2	3	3	0	3	0	3	0	3	0	3	0	3	0	3	0	3	0	4	2	2
561	0	0	0	0	55	157	111	61	90	2	15	0	0	888	2	2	3	1	#NULL!	1	2	3	2	1	#NULL!	12	2	2	1	2	3	0	3	0	3	0	3	0	3	0	3	0	3	0	3	0	1	3	2
572	0	0	0	0	46	150	120	75	85	2	15	0	0	888	2	2	3	1	#NULL!	1	2	3	2	1	#NULL!	6	1	2	1	2	3	0	3	0	3	0	3	0	3	0	3	0	3	0	3	0	3	4	2
595	0	0	0	0	83	153	109	67	82	2	15	0	0	888	2	2	2	1	#NULL!	1	2	3	2	1	#NULL!	4	1	2	1	1	3	0	3	0	3	0	3	0	3	0	3	0	3	0	3	0	4	4	2
604	0	0	0	0	52.6	160	102	57	72	2	15	0	0	888	2	2	1	1	#NULL!	2	2	3	2	1	#NULL!	7	1	2	1	2	3	0	3	0	3	0	3	0	3	0	3	0	3	0	3	0	3	4	2
660	0	0	0	0	46	158	127	78	109	2	15	0	0	888	2	2	4	1	#NULL!	1	2	3	2	1	#NULL!	4	1	3	4	1	3	0	3	0	3	0	3	0	3	0	3	0	3	0	3	0	1	3	2
671	0	0	0	0	60	159	122	80	81	2	15	0	0	888	2	2	4	1	#NULL!	2	2	3	2	1	#NULL!	5	2	6	2	1	3	0	3	0	3	0	3	0	3	0	3	0	3	0	3	0	2	2	2
682	0	0	0	0	45	160	113	66	62	2	15	0	0	888	2	2	6	1	#NULL!	2	2	3	2	1	#NULL!	5	1	7	1	2	3	0	3	0	3	0	3	0	3	0	3	0	3	0	3	0	3	3	2
692	0	0	0	0	39.6	146	94	58	90	2	15	0	0	888	2	2	6	1	#NULL!	1	2	3	2	1	#NULL!	5	1	2	1	2	3	0	3	0	3	0	3	0	3	0	3	0	3	0	3	0	3	3	2
708	0	0	0	0	48	164	99	67	89	2	15	0	0	888	2	2	6	1	#NULL!	1	2	3	2	1	#NULL!	3	1	5	3	2	3	#NULL!	3	#NULL!	3	#NULL!	3	#NULL!	3	#NULL!	3	#NULL!	3	#NULL!	3	#NULL!	1	2	1
716	0	0	0	0	48	152	105	95	82	2	15	0	0	888	2	2	6	1	#NULL!	1	1	3	2	1	#NULL!	8	1	2	1	2	3	#NULL!	3	#NULL!	3	#NULL!	3	#NULL!	3	#NULL!	3	#NULL!	3	#NULL!	3	#NULL!	2	2	2
718	0	0	0	0	49	158	101	64	97	2	15	0	0	888	2	2	5	1	#NULL!	1	1	3	2	1	#NULL!	4	1	2	1	1	3	0	3	0	3	0	3	0	3	0	3	0	3	0	3	0	4	4	2
726	0	0	0	0	54	147	132	65	95	2	15	0	0	888	2	2	5	1	#NULL!	2	1	3	2	1	#NULL!	4	1	2	1	2	3	#NULL!	3	#NULL!	3	#NULL!	3	#NULL!	3	#NULL!	3	#NULL!	3	#NULL!	3	#NULL!	3	4	2
727	0	0	0	0	49	161	126	87	92	2	15	0	0	888	2	2	5	1	#NULL!	2	1	3	2	1	#NULL!	4	1	2	1	2	3	#NULL!	3	#NULL!	3	#NULL!	3	#NULL!	3	#NULL!	3	#NULL!	3	#NULL!	3	#NULL!	3	3	2
740	0	0	0	0	48	150	120	71	79	2	15	0	0	888	2	2	4	1	#NULL!	2	1	3	2	1	#NULL!	4	1	2	1	2	3	0	3	0	3	0	3	0	3	0	3	0	3	0	3	0	4	4	2
772	0	0	0	0	49.7	164	111	71	86	2	15	0	0	888	2	2	4	1	#NULL!	1	2	3	2	1	#NULL!	6	1	2	1	1	3	0	3	0	3	0	3	0	3	0	3	0	3	0	3	0	3	3	2
773	0	1	0	0	47	156	111	58	77	2	15	0	0	888	2	2	4	1	#NULL!	3	2	3	2	1	#NULL!	4	1	3	4	1	3	0	3	0	3	0	3	0	3	0	3	0	3	0	3	0	3	3	2
774	0	0	0	0	76	160	132	88	98	2	15	0	0	888	2	2	4	1	#NULL!	1	2	3	2	1	#NULL!	5	1	2	1	1	3	0	3	0	3	0	3	0	3	0	3	0	3	0	3	0	2	2	2
779	0	0	0	0	56.7	158	116	85	79	2	15	0	0	888	2	2	4	1	#NULL!	3	2	3	2	1	#NULL!	2	1	4	1	2	3	0	3	0	3	0	3	0	3	0	3	0	3	0	3	0	3	2	2
781	0	0	0	0	51.1	162	114	57	81	2	15	0	0	888	2	2	4	1	#NULL!	1	2	3	2	1	#NULL!	6	3	5	2	1	3	0	3	0	3	0	3	0	3	0	3	0	3	0	3	0	3	3	2
782	0	0	0	0	54.1	160	112	69	103	2	15	0	0	888	2	2	4	1	#NULL!	1	2	3	2	1	#NULL!	4	1	2	1	2	3	0	3	0	3	0	3	0	3	0	3	0	3	0	3	0	3	1	2
787	0	0	0	0	41.1	155	109	63	69	2	15	0	0	888	2	2	4	1	#NULL!	1	2	3	2	1	#NULL!	5	3	5	1	1	3	0	3	0	3	0	3	0	3	0	3	0	3	0	3	0	4	4	2
792	0	0	0	0	45	156	101	67	80	2	15	0	0	888	2	2	4	1	#NULL!	1	2	3	2	1	#NULL!	2	1	5	2	1	3	0	3	0	3	0	3	0	3	0	3	0	3	0	3	0	2	2	2
821	0	0	0	0	49	161	91	52	85	2	15	0	0	888	2	2	4	1	#NULL!	1	2	3	2	1	#NULL!	2	1	2	2	2	3	0	3	0	3	0	3	0	3	0	3	0	3	0	3	0	3	4	2
822	0	0	0	0	47	164	117	67	93	2	15	0	0	888	2	2	4	1	#NULL!	1	2	3	2	1	#NULL!	6	1	2	1	2	3	0	3	0	3	0	3	0	3	0	3	0	3	0	3	0	3	4	2
827	0	0	0	0	68	167	95	65	79	2	15	0	0	888	2	2	4	1	#NULL!	1	2	3	2	1	#NULL!	4	2	6	2	3	3	0	3	0	3	0	3	0	3	0	3	0	3	0	3	0	2	2	2
834	0	0	0	0	42	149	94	62	107	2	15	0	0	888	2	2	3	1	#NULL!	2	2	3	2	1	#NULL!	10	2	2	3	2	3	0	3	0	3	0	3	0	3	0	3	0	3	0	3	0	2	2	2
835	0	0	0	0	43	151	110	67	69	2	15	0	0	888	2	2	3	1	#NULL!	1	2	3	2	1	#NULL!	12	2	7	1	2	3	0	3	36	3	#NULL!	3	0	3	0	3	0	3	0	3	0	2	2	2
838	0	0	0	0	40.1	143	96	65	67	2	15	0	0	888	2	2	3	1	#NULL!	1	2	3	2	1	#NULL!	9	1	2	1	2	3	0	3	0	3	0	3	0	3	0	3	0	3	0	3	0	4	4	2
844	0	0	0	0	50	156	104	70	74	2	15	0	0	888	2	2	3	1	#NULL!	1	2	3	2	1	#NULL!	5	1	4	3	1	3	0	3	0	3	0	3	0	3	0	3	0	3	0	3	0	3	2	2
846	0	0	0	0	50	153	91	69	75	2	15	0	0	888	2	2	3	1	#NULL!	1	2	3	2	1	#NULL!	18	1	4	3	1	3	0	3	0	3	0	3	0	3	0	3	0	3	0	3	0	2	2	2
847	0	1	0	0	41	150	110	68	82	2	15	0	0	888	2	2	3	1	#NULL!	1	2	3	2	1	#NULL!	7	2	7	1	1	3	0	3	0	3	0	3	0	3	0	3	0	3	0	3	0	3	2	2
865	0	0	0	0	48	160	109	72	87	2	15	0	0	888	2	2	3	1	#NULL!	1	2	3	2	1	#NULL!	7	1	2	1	1	3	0	3	0	3	0	3	0	3	0	3	0	3	0	3	0	3	4	2
884	0	0	1	0	58	157	109	57	68	2	15	0	0	888	2	2	2	1	#NULL!	1	2	3	2	1	#NULL!	5	1	2	1	2	3	0	3	0	3	0	3	0	3	0	3	0	3	0	3	0	2	2	2
888	0	0	0	0	68	158	93	58	100	2	15	0	0	888	2	2	2	1	#NULL!	1	2	3	2	1	#NULL!	2	2	5	2	1	3	0	3	0	3	0	3	0	3	0	3	0	3	0	3	0	3	3	2
892	0	0	0	0	40	155	96	61	72	2	15	0	0	888	2	2	2	1	#NULL!	2	2	3	2	1	#NULL!	4	2	7	1	2	3	0	3	0	3	0	3	0	3	0	3	0	3	0	3	0	2	2	2
897	0	0	1	0	65	162	116	74	86	2	15	0	0	888	2	2	1	1	#NULL!	2	2	3	2	1	#NULL!	6	1	2	1	2	3	0	3	36	3	0	3	0	3	0	3	0	3	0	3	0	1	2	2
907	0	0	0	0	48.9	153	124	86	131	2	15	0	0	888	2	2	3	1	#NULL!	1	1	3	2	1	#NULL!	6	1	2	1	2	3	0	3	0	3	0	3	0	3	0	3	0	3	0	3	0	2	2	2
910	0	0	0	0	48	155	110	75	77	2	15	0	0	888	2	2	1	1	#NULL!	1	2	3	2	1	#NULL!	6	2	7	1	2	3	0	3	0	3	0	3	0	3	0	3	0	3	0	3	0	1	2	2
912	0	0	0	0	52	155	102	61	85	2	15	0	0	888	2	2	1	1	#NULL!	2	2	3	2	1	#NULL!	8	1	2	1	2	3	0	3	36	3	#NULL!	3	0	3	0	3	0	3	0	2	0	2	2	2
915	0	0	0	0	45	146	110	66	84	2	15	0	0	888	2	2	1	1	#NULL!	2	2	3	2	1	#NULL!	6	1	2	1	2	3	0	3	0	3	0	3	0	3	0	3	0	3	0	3	0	3	2	2
917	0	0	0	0	66	154	116	65	91	2	15	0	0	888	2	2	1	1	#NULL!	1	2	3	2	1	#NULL!	5	1	2	1	2	3	0	3	36	3	#NULL!	3	0	3	0	3	0	3	0	2	0	2	2	2
923	0	0	0	0	58	147	113	79	108	2	15	0	0	888	2	2	1	1	#NULL!	1	2	3	2	1	#NULL!	5	1	2	1	2	3	0	3	36	3	#NULL!	3	0	3	0	3	0	3	0	2	0	4	4	2
947	0	0	0	0	55	160	101	66	79	2	15	0	0	888	2	2	1	1	#NULL!	2	2	3	2	1	#NULL!	4	2	2	1	1	3	0	3	0	3	0	3	0	3	0	3	0	3	0	3	0	1	2	2
979	0	0	0	0	46	159	94	72	63	2	15	0	0	888	2	2	3	1	#NULL!	1	2	3	2	1	#NULL!	1	1	2	1	2	3	0	3	0	3	0	3	0	3	0	3	0	3	0	3	0	3	3	2
982	0	0	0	0	46	157	89	64	100	2	15	0	0	888	2	2	3	1	#NULL!	2	2	3	2	1	#NULL!	4	1	4	2	2	3	0	2	#NULL!	3	0	3	0	3	0	3	0	3	0	3	0	2	2	2
983	0	0	0	0	53	161	110	66	85	2	15	0	0	888	2	2	3	1	#NULL!	1	2	3	2	1	#NULL!	6	1	2	1	2	3	0	3	0	3	0	3	0	3	0	3	0	3	0	3	0	3	2	2
986	0	0	0	0	39	150	104	63	75	2	15	0	0	888	2	2	2	1	#NULL!	1	2	3	2	1	#NULL!	1	1	1	1	2	3	#NULL!	3	#NULL!	3	#NULL!	3	#NULL!	3	#NULL!	3	#NULL!	3	#NULL!	3	#NULL!	2	2	2
1017	0	0	0	0	54	165	105	54	78	2	15	0	0	888	2	2	5	1	#NULL!	2	1	3	2	1	#NULL!	5	1	2	1	3	3	0	3	0	3	0	3	0	3	0	3	0	3	0	3	0	4	2	2
1028	0	0	0	0	60	155	126	53	64	2	15	0	0	888	2	2	5	1	#NULL!	2	1	3	2	1	#NULL!	4	1	2	1	2	3	0	3	0	3	0	3	0	3	0	3	0	3	0	3	0	3	2	2
1031	0	0	0	0	49	150	110	74	79	2	15	0	0	888	2	2	1	1	#NULL!	1	1	3	2	1	#NULL!	7	2	7	1	2	3	0	3	0	3	0	3	0	3	0	3	0	3	0	3	0	2	4	2
1032	0	0	0	0	45	149	120	73	85	2	15	0	0	888	2	2	1	1	#NULL!	1	1	3	2	1	#NULL!	10	2	6	1	1	3	0	3	0	3	0	3	0	3	0	3	0	3	0	3	0	3	4	2
1035	0	0	1	0	40	155	107	63	111	2	15	0	0	888	2	2	1	1	#NULL!	2	1	3	2	1	#NULL!	6	1	2	1	2	3	0	3	0	3	0	3	0	3	0	3	0	3	0	3	0	2	2	2
1059	0	0	0	0	38.3	155	115	72	96	2	15	0	0	888	2	2	1	1	#NULL!	1	1	3	2	2	2000	2	1	2	1	2	3	#NULL!	3	#NULL!	3	#NULL!	3	#NULL!	3	#NULL!	3	#NULL!	3	#NULL!	3	#NULL!	2	3	2
1072	0	0	0	0	49	158	112	65	86	2	15	0	0	888	2	2	5	1	#NULL!	2	1	3	2	1	#NULL!	4	1	5	2	2	3	0	3	0	3	0	3	0	3	0	3	0	3	0	3	0	2	2	2
1100	0	0	0	0	50.9	161	112	60	81	2	15	0	0	888	2	2	1	1	#NULL!	1	1	3	2	1	#NULL!	8	2	2	1	2	3	0	3	0	3	0	3	0	3	0	3	0	3	0	3	0	4	4	2
1101	0	0	0	0	38.9	147	117	71	99	2	15	0	0	888	2	2	1	1	#NULL!	2	1	3	2	1	#NULL!	5	1	2	1	2	3	0	3	0	3	0	3	0	3	0	3	0	3	0	3	0	3	3	2
1109	0	0	0	0	39	153	123	66	70	2	15	0	0	888	2	2	1	1	#NULL!	2	1	3	2	1	#NULL!	4	2	2	1	1	3	0	3	0	3	0	3	0	3	0	3	0	3	0	3	0	1	2	1
1111	0	0	0	0	41.2	146	91	66	77	2	15	0	0	888	2	2	1	1	#NULL!	1	1	3	2	1	#NULL!	7	1	2	1	2	3	0	3	0	3	0	3	0	3	0	3	0	3	0	3	0	3	3	2
1129	0	1	0	0	65	162	119	80	73	2	15	0	0	888	2	2	5	1	#NULL!	1	1	4	2	1	#NULL!	4	1	2	1	2	3	0	3	0	3	0	3	0	3	0	3	0	3	0	3	0	2	2	2
1130	0	0	0	0	42	153	98	74	81	2	15	0	0	888	2	2	5	1	#NULL!	1	1	3	2	1	#NULL!	4	1	5	2	2	3	0	3	0	3	#NULL!	3	#NULL!	3	#NULL!	3	#NULL!	3	#NULL!	3	0	3	2	2
1133	0	0	0	0	57	162	99	63	90	2	15	0	0	888	2	2	5	1	#NULL!	1	1	3	2	1	#NULL!	4	1	2	1	2	3	0	3	0	3	0	3	0	3	0	3	0	3	0	3	0	2	2	2
1139	0	0	0	0	70	162	114	76	96	2	15	0	0	888	2	2	5	1	#NULL!	2	1	3	2	1	#NULL!	3	3	4	1	2	3	0	3	0	3	0	3	0	3	0	3	0	3	0	3	0	4	4	2
1142	0	0	0	0	57	158	116	68	96	2	15	0	0	888	2	2	5	1	#NULL!	2	1	3	2	1	#NULL!	4	1	2	1	2	3	0	3	0	3	0	3	0	3	0	3	0	3	0	3	0	3	3	2
1143	0	0	0	0	51	158	126	76	92	2	15	0	0	888	2	2	5	1	#NULL!	2	1	3	2	1	#NULL!	3	1	2	1	2	3	0	3	0	3	0	3	0	3	0	3	0	3	0	3	0	4	2	2
1151	0	0	0	0	46	150	117	71	84	2	15	0	0	888	2	2	2	1	#NULL!	1	1	3	2	3	0	5	1	2	1	2	3	0	3	0	3	0	3	0	3	0	3	0	3	0	3	0	2	2	2
1161	0	0	0	0	78	162	108	60	92	2	15	0	0	888	2	2	5	1	#NULL!	1	1	3	2	1	#NULL!	4	1	2	1	2	3	0	3	0	3	0	3	0	3	0	3	0	3	0	3	0	2	2	2
1167	0	0	0	0	49	154	126	79	84	2	15	0	0	888	2	2	6	1	#NULL!	1	1	3	2	1	#NULL!	6	1	2	1	2	3	0	3	0	3	0	3	0	3	0	3	0	3	0	3	0	2	2	2
1168	0	0	0	0	52	160	121	73	75	2	15	0	0	888	2	2	6	1	#NULL!	1	1	3	2	1	#NULL!	6	1	2	1	2	3	0	3	0	3	0	3	0	3	0	3	0	3	0	3	0	4	4	2
1169	0	0	0	0	43	150	86	62	65	2	15	0	0	888	2	2	3	1	#NULL!	2	1	3	2	1	#NULL!	4	2	7	2	1	3	0	3	0	3	0	3	0	3	0	3	0	3	0	3	0	3	2	2
1176	0	0	0	0	50.5	151	109	63	93	2	15	0	0	888	2	2	5	1	#NULL!	1	1	3	2	1	#NULL!	7	2	5	2	1	1	48	1	48	3	0	3	0	3	0	3	0	3	0	3	0	3	4	2
1190	0	0	0	0	47	157	112	68	93	2	15	0	0	888	2	2	1	1	#NULL!	2	1	3	2	1	#NULL!	6	1	2	1	2	3	0	3	0	3	0	3	0	3	0	3	0	3	0	3	0	2	2	2
1191	0	0	0	0	45	150	121	80	86	2	15	0	0	888	2	2	1	1	#NULL!	2	1	2	2	1	#NULL!	9	1	5	1	1	3	0	3	0	3	0	3	0	3	0	3	0	3	0	3	0	2	2	2
1193	0	0	0	0	45	147	123	88	118	2	15	0	0	888	2	2	1	1	#NULL!	1	1	3	2	3	0	5	1	2	1	2	3	0	3	0	3	0	3	0	3	0	3	0	3	0	3	0	2	2	2
1194	0	0	0	0	42.3	155	136	93	132	2	15	0	0	888	2	2	1	1	#NULL!	2	1	3	2	2	400	6	1	2	1	2	3	0	3	0	3	0	3	0	3	0	3	0	3	0	3	0	3	4	2
1195	0	1	0	0	45	156	128	63	84	2	15	0	0	888	2	2	1	1	#NULL!	2	1	3	2	1	#NULL!	6	1	2	1	2	3	0	3	0	3	0	3	0	3	0	3	0	3	0	3	0	2	2	2
1196	0	0	0	0	39	154	129	90	78	2	15	0	0	888	2	2	1	1	#NULL!	1	1	3	2	1	#NULL!	8	3	4	3	1	3	0	3	0	3	0	3	0	3	0	3	0	3	0	3	0	2	2	2
1202	0	0	0	0	60	157	154	70	88	2	15	0	0	888	2	2	5	1	#NULL!	1	1	4	2	1	#NULL!	2	1	6	1	2	3	#NULL!	3	#NULL!	3	#NULL!	3	#NULL!	3	#NULL!	3	#NULL!	3	#NULL!	3	#NULL!	4	4	2
1215	888	888	888	888	56	157	113	69	77	2	15	0	0	888	2	2	5	1	#NULL!	1	1	3	2	1	#NULL!	5	2	2	1	2	3	0	3	36	3	#NULL!	3	0	3	0	3	0	3	0	2	0	3	2	2
1227	888	888	888	888	63	167	101	65	65	2	15	0	0	888	2	2	2	1	#NULL!	1	1	3	2	1	#NULL!	4	1	2	1	2	1	#NULL!	1	#NULL!	3	#NULL!	3	#NULL!	3	#NULL!	3	#NULL!	3	#NULL!	3	#NULL!	3	2	1
1233	888	888	888	888	45	148	102	58	62	2	15	0	0	888	2	2	2	1	#NULL!	1	1	3	2	1	#NULL!	3	1	4	2	2	1	#NULL!	3	0	3	#NULL!	3	#NULL!	3	#NULL!	3	#NULL!	3	#NULL!	3	#NULL!	3	3	2
1234	888	888	888	888	43	152	121	72	85	2	15	0	0	888	2	2	2	1	#NULL!	1	1	3	2	1	#NULL!	5	1	2	1	2	3	0	3	0	3	#NULL!	3	#NULL!	3	#NULL!	3	#NULL!	3	#NULL!	3	#NULL!	3	3	2
1254	888	888	888	888	47	155	122	75	90	2	15	0	0	888	2	2	2	1	#NULL!	1	1	3	2	1	#NULL!	5	1	2	1	2	3	0	3	0	3	0	3	0	3	0	3	0	3	0	3	0	4	4	2
1297	0	0	0	0	70	161	110	69	82	2	15	0	0	888	2	2	5	1	#NULL!	1	1	3	2	1	#NULL!	5	1	4	2	1	3	#NULL!	3	#NULL!	3	#NULL!	3	#NULL!	3	#NULL!	3	#NULL!	3	#NULL!	3	#NULL!	3	2	2
1319	0	0	0	0	45	156	101	67	80	2	15	0	0	888	2	2	4	1	#NULL!	1	1	3	2	1	#NULL!	10	1	2	1	1	3	0	3	0	3	0	3	0	3	0	3	0	3	0	3	0	2	2	2
1320	0	0	0	0	51.1	162	114	57	81	2	15	0	0	888	2	2	4	1	#NULL!	1	1	3	2	3	0	4	1	2	1	2	3	0	3	0	3	0	3	0	3	0	3	0	3	0	3	0	3	2	2
19	888	888	888	888	42	170	101	82	80	2	16	0	0	888	2	2	3	1	#NULL!	2	1	3	2	1	#NULL!	8	1	2	1	2	3	0	3	0	3	0	3	0	3	0	3	0	3	0	3	0	2	2	2
55	888	888	888	888	41	161	102	82	93	2	16	0	0	888	2	2	1	1	#NULL!	2	1	3	2	1	#NULL!	4	1	2	1	2	3	0	3	0	3	#NULL!	3	0	3	0	3	0	3	0	3	0	2	2	2
78	888	888	888	888	45	160	120	75	75	2	16	0	0	888	2	2	1	1	#NULL!	2	1	4	2	1	#NULL!	9	1	2	1	1	3	0	3	0	3	0	3	0	3	0	3	0	3	0	3	0	2	2	2
82	888	888	888	888	45	160	107	62	82	2	16	0	0	888	2	2	1	1	#NULL!	2	1	3	2	1	#NULL!	6	1	2	1	1	3	0	3	0	3	0	3	0	3	0	3	0	3	0	3	0	2	2	2
106	888	888	888	888	47	166	129	73	68	2	16	0	0	888	2	2	1	1	#NULL!	1	1	3	2	1	#NULL!	5	1	2	1	2	3	0	3	0	3	0	3	0	3	0	3	0	3	0	3	0	1	2	2
125	888	888	888	888	46	158	124	73	78	2	16	0	0	888	2	2	1	1	#NULL!	1	1	3	2	1	#NULL!	6	1	2	1	2	3	#NULL!	3	#NULL!	3	#NULL!	3	#NULL!	3	#NULL!	3	#NULL!	3	#NULL!	3	#NULL!	4	2	1
130	888	888	888	888	49.1	153	93	64	99	2	16	0	0	888	2	2	4	1	#NULL!	1	2	3	2	1	#NULL!	6	1	3	4	2	3	0	3	0	3	0	3	0	3	0	3	0	3	0	3	0	3	2	2
132	888	888	888	888	42	155	111	71	89	2	16	0	0	888	2	2	4	1	#NULL!	1	2	3	2	1	#NULL!	7	1	2	1	2	3	0	3	0	3	0	3	0	3	0	3	0	3	0	3	0	2	2	2
137	888	888	888	888	50	160	123	85	79	2	16	0	0	888	2	2	1	1	#NULL!	2	2	3	2	1	#NULL!	4	2	2	1	1	3	0	3	36	3	0	3	0	3	0	3	0	3	0	2	0	2	2	1
141	888	888	888	888	41	148	108	63	105	2	16	0	0	888	2	2	1	1	#NULL!	1	2	3	2	1	#NULL!	5	2	4	2	1	3	0	3	0	3	0	3	0	3	0	3	0	3	0	3	0	2	3	1
145	888	888	888	888	50	150	100	67	73	2	16	0	0	888	2	2	1	1	#NULL!	1	2	3	2	1	#NULL!	6	2	4	1	1	3	0	3	0	3	0	3	0	3	0	3	0	3	0	3	0	3	2	2
148	888	888	888	888	66	157	106	64	89	2	16	0	0	888	2	2	1	1	#NULL!	1	2	3	2	1	#NULL!	3	1	2	2	2	3	0	3	0	3	0	3	0	3	0	3	0	3	0	3	0	3	2	2
151	888	888	888	888	54	160	117	89	70	2	16	0	0	888	2	2	1	1	#NULL!	1	2	3	2	1	#NULL!	5	2	7	1	2	3	0	3	0	3	0	3	0	3	0	3	0	3	0	3	0	1	2	2
160	888	888	888	888	46	160	122	81	92	2	16	0	0	888	2	2	3	1	#NULL!	2	2	3	2	1	#NULL!	8	1	2	1	2	3	0	3	0	3	0	3	0	3	0	3	0	3	0	3	0	2	3	2
165	888	888	888	888	48	157	90	75	71	2	16	0	0	888	2	2	3	1	#NULL!	1	2	3	2	1	#NULL!	7	1	2	1	2	3	0	3	36	3	#NULL!	3	0	3	0	3	0	3	0	3	0	4	4	2
171	888	888	888	888	53	163	134	85	158	2	16	0	0	888	2	2	1	1	#NULL!	1	2	3	2	1	#NULL!	6	3	6	3	2	3	0	3	0	3	0	3	0	3	0	3	0	3	0	3	0	2	4	2
176	888	888	888	888	52	156	112	69	91	2	16	0	0	888	2	2	2	1	#NULL!	2	2	3	2	1	#NULL!	7	1	2	1	2	3	0	3	0	3	0	3	0	3	0	3	0	3	0	3	0	4	4	2
178	888	888	888	888	49	158	118	71	79	2	16	0	0	888	2	2	2	1	#NULL!	1	2	3	2	1	#NULL!	5	1	6	1	2	3	0	3	0	3	0	3	0	3	0	3	0	3	0	3	0	2	2	2
185	888	888	888	888	61	154	130	92	105	2	16	0	0	888	2	2	2	1	#NULL!	1	2	3	2	1	#NULL!	6	1	2	1	2	3	0	3	0	3	0	3	0	3	0	3	0	3	0	3	0	3	3	2
188	888	888	888	888	47	161	96	61	74	2	16	0	0	888	2	2	2	1	#NULL!	1	2	3	2	1	#NULL!	4	1	2	3	1	3	0	3	0	3	0	3	0	3	0	3	0	3	0	3	0	2	2	2
196	888	888	888	888	38	151	92	52	91	2	16	0	0	888	2	2	4	1	#NULL!	1	2	3	2	1	#NULL!	10	1	2	1	1	3	0	3	0	3	0	3	0	3	0	3	0	3	0	3	0	2	2	2
204	888	888	888	888	76	161	149	85	99	2	16	0	0	888	2	2	2	1	#NULL!	2	2	3	2	1	#NULL!	6	1	4	4	1	3	0	3	0	3	0	3	0	3	0	3	0	3	0	3	0	3	3	2
229	888	888	888	888	42	150	117	59	85	2	16	0	0	888	2	2	1	1	#NULL!	2	1	4	2	1	#NULL!	5	1	2	1	2	3	#NULL!	3	#NULL!	3	#NULL!	3	#NULL!	3	#NULL!	3	#NULL!	3	#NULL!	3	#NULL!	3	2	2
320	888	888	888	888	43	150	111	66	98	2	16	0	0	888	2	2	1	1	#NULL!	2	3	4	2	1	#NULL!	6	2	6	1	1	2	#NULL!	2	#NULL!	3	#NULL!	3	#NULL!	3	#NULL!	3	#NULL!	3	#NULL!	3	#NULL!	2	2	2
336	888	888	888	888	58	164	98	54	55	2	16	0	0	888	2	2	1	1	#NULL!	2	3	4	2	1	#NULL!	1	2	5	1	1	3	#NULL!	3	#NULL!	3	#NULL!	3	#NULL!	3	#NULL!	3	#NULL!	3	#NULL!	3	#NULL!	2	2	2
354	888	888	888	888	53	148	119	58	77	2	16	0	0	888	2	2	2	1	#NULL!	2	1	3	2	1	#NULL!	5	1	2	1	1	3	#NULL!	3	#NULL!	3	#NULL!	3	#NULL!	3	#NULL!	3	#NULL!	3	#NULL!	3	#NULL!	4	2	2
361	888	888	888	888	43	158	100	85	104	2	16	0	0	888	2	2	1	1	#NULL!	2	1	3	2	1	#NULL!	5	1	2	2	2	3	#NULL!	1	#NULL!	3	#NULL!	3	#NULL!	3	#NULL!	3	#NULL!	3	#NULL!	3	#NULL!	1	2	2
372	888	888	888	888	45	159	102	46	100	2	16	0	0	888	2	2	6	1	#NULL!	1	2	3	2	1	#NULL!	4	1	2	1	2	3	#NULL!	3	#NULL!	3	#NULL!	3	#NULL!	3	#NULL!	3	#NULL!	3	#NULL!	3	#NULL!	2	2	2
391	888	888	888	888	60	158	119	75	89	2	16	0	0	888	2	2	2	1	#NULL!	2	2	3	2	1	#NULL!	6	2	7	1	1	3	#NULL!	3	#NULL!	3	#NULL!	3	#NULL!	3	#NULL!	3	#NULL!	3	#NULL!	3	#NULL!	3	2	2
397	0	0	0	0	55	162	135	66	76	2	16	0	0	888	2	2	4	1	#NULL!	1	1	3	2	1	#NULL!	5	1	2	1	2	3	0	1	24	3	0	3	0	3	0	3	0	3	0	3	0	2	2	1
398	0	0	0	0	50	155	132	84	106	2	16	0	0	888	2	2	4	1	#NULL!	1	1	3	2	1	#NULL!	5	1	2	1	2	3	0	1	12	3	0	3	0	3	0	3	0	3	0	3	0	2	2	2
418	0	0	0	0	46.7	157	120	80	86	2	16	0	0	888	2	2	1	1	#NULL!	2	1	4	2	2	6000	5	1	2	1	2	3	0	3	0	3	0	3	0	3	0	3	0	3	0	3	0	4	3	2
459	0	0	0	0	56	165	112	68	68	2	16	0	0	888	2	2	3	1	#NULL!	1	1	4	2	1	#NULL!	6	2	2	1	1	3	0	3	0	3	0	3	0	3	0	3	0	3	0	3	0	2	2	2
505	0	0	0	0	45	155	103	62	88	2	16	0	0	888	2	2	1	1	#NULL!	2	2	3	2	1	#NULL!	5	2	7	1	2	3	0	3	0	3	0	3	0	3	0	3	0	3	0	3	0	2	3	2
517	888	888	888	888	60	160	124	79	88	2	16	0	0	888	2	2	1	1	#NULL!	2	2	3	2	2	400	5	1	2	1	1	3	0	3	0	3	0	3	0	3	0	3	0	3	0	3	0	3	3	2
573	0	0	0	0	59	154	100	63	69	2	16	0	0	888	2	2	3	1	#NULL!	1	2	3	2	1	#NULL!	6	1	2	2	3	3	0	3	0	3	0	3	0	3	0	3	0	3	0	3	0	3	2	2
597	0	0	0	0	55	163	116	67	82	2	16	0	0	888	2	2	4	1	#NULL!	1	2	3	2	1	#NULL!	5	3	5	2	1	3	0	3	0	3	0	3	0	3	0	3	0	3	0	3	0	4	4	2
598	0	0	0	0	47	147	124	81	78	2	16	0	0	888	2	2	2	1	#NULL!	1	2	3	2	1	#NULL!	8	1	4	2	1	3	0	3	0	3	0	3	0	3	0	3	0	3	0	3	0	4	4	2
599	0	0	0	0	46	155	120	80	80	2	16	0	0	888	2	2	5	1	#NULL!	1	2	3	2	1	#NULL!	6	2	6	1	2	3	0	3	0	3	0	3	0	3	0	3	0	3	0	3	0	1	2	2
600	0	0	0	0	42	160	105	74	86	2	16	0	0	888	2	2	4	1	#NULL!	1	2	3	2	1	#NULL!	5	1	2	1	2	3	0	3	0	3	0	3	0	3	0	3	0	3	0	3	0	2	2	2
610	0	0	0	0	52	151	120	72	69	2	16	0	0	888	2	2	4	1	#NULL!	1	2	3	2	1	#NULL!	6	1	4	4	1	3	0	3	0	3	0	3	0	3	0	3	0	3	0	3	0	1	2	1
612	0	0	0	0	49	157	127	69	98	2	16	0	0	888	2	2	1	1	#NULL!	2	2	3	2	1	#NULL!	4	1	4	3	1	3	0	3	0	3	0	3	0	3	0	3	0	3	0	3	0	4	4	2
616	0	0	0	0	51.6	154	108	68	74	2	16	0	0	888	2	2	4	1	#NULL!	2	2	3	2	1	#NULL!	5	3	4	1	1	3	0	3	0	3	0	3	0	3	0	3	0	3	0	3	0	2	2	2
620	0	0	0	0	61.7	162	146	65	76	2	16	0	0	888	2	2	4	1	#NULL!	2	2	3	2	3	0	7	1	2	1	2	3	0	3	0	3	0	3	0	3	0	3	0	3	0	3	0	4	2	2
625	0	0	0	0	48	158	130	62	88	2	16	0	0	888	2	2	1	1	#NULL!	1	2	3	2	1	#NULL!	6	1	2	1	1	3	0	3	0	3	0	3	0	3	0	3	0	3	0	3	0	4	4	2
626	0	0	0	0	43	143	120	84	89	2	16	0	0	888	2	2	4	1	#NULL!	1	2	3	2	1	#NULL!	4	1	2	1	1	3	0	1	36	3	0	3	0	3	0	3	0	3	0	3	0	2	2	2
631	0	0	0	0	53	160	109	59	95	2	16	0	0	888	2	2	1	1	#NULL!	1	2	3	2	1	#NULL!	5	1	2	1	2	3	0	3	0	3	0	3	0	3	0	3	0	3	0	3	0	1	2	2
634	0	1	0	0	47	151	126	59	118	2	16	0	0	888	2	2	1	1	#NULL!	1	2	3	2	1	#NULL!	7	1	4	3	1	3	0	3	0	3	0	3	0	3	0	3	0	3	0	3	0	3	4	2
635	0	0	0	0	48	150	101	62	81	2	16	0	0	888	2	2	4	1	#NULL!	1	2	3	2	1	#NULL!	6	1	2	1	2	3	0	3	0	3	0	3	0	3	0	3	0	3	0	3	0	1	3	2
637	0	0	0	0	46.3	151	111	72	88	2	16	0	0	888	2	2	1	1	#NULL!	1	2	3	2	1	#NULL!	8	1	2	1	2	3	0	3	0	3	0	3	0	3	0	3	0	3	0	3	0	1	2	2
639	0	0	0	0	50	161	93	63	90	2	16	0	0	888	2	2	5	1	#NULL!	2	2	3	2	1	#NULL!	3	1	4	3	1	3	0	3	36	3	0	3	0	3	0	3	0	3	0	3	0	3	4	2
640	0	0	0	0	60	163	127	63	80	2	16	0	0	888	2	2	5	1	#NULL!	1	2	3	2	1	#NULL!	4	3	5	1	2	3	0	1	36	3	0	3	0	3	0	3	0	3	0	3	0	2	2	2
644	0	0	0	0	60	157	131	82	84	2	16	0	0	888	2	2	4	1	#NULL!	3	2	3	2	1	#NULL!	3	1	2	1	2	3	0	3	0	3	0	3	0	3	0	3	0	3	0	3	0	3	3	2
655	0	0	0	0	60	160	97	67	67	2	16	0	0	888	2	2	1	1	#NULL!	2	2	3	2	1	#NULL!	5	2	1	4	2	3	0	3	0	3	0	3	0	3	0	3	0	3	0	3	0	3	2	2
656	0	0	0	0	45	155	109	80	79	2	16	0	0	888	2	2	6	1	#NULL!	2	2	3	2	1	#NULL!	8	1	2	4	2	3	0	3	0	3	0	3	0	3	0	3	0	3	0	3	0	2	3	2
657	0	0	0	0	95	165	141	111	76	2	16	0	0	888	2	2	1	1	#NULL!	1	2	3	2	1	#NULL!	6	2	6	1	2	3	0	3	0	3	0	3	0	3	0	3	0	3	0	3	0	1	2	2
674	0	0	0	0	39	148	95	63	84	2	16	0	0	888	2	2	2	1	#NULL!	2	2	3	2	1	#NULL!	5	2	7	1	2	3	0	3	0	3	0	3	0	3	0	3	0	3	0	3	0	2	4	2
679	0	0	0	0	44.5	147	127	82	95	2	16	0	0	888	2	2	2	1	#NULL!	2	2	3	2	1	#NULL!	5	2	7	1	2	3	0	3	0	3	0	3	0	3	0	3	0	3	0	3	0	4	4	2
683	0	0	0	0	53	163	96	57	64	2	16	0	0	888	2	2	6	1	#NULL!	1	2	3	2	1	#NULL!	4	1	2	4	2	3	0	3	0	3	0	3	0	3	0	3	0	3	0	3	0	2	2	2
690	0	1	0	0	56.6	160	110	71	63	2	16	0	0	888	2	2	6	1	#NULL!	1	2	3	2	1	#NULL!	5	2	2	1	1	3	0	3	0	3	0	3	0	3	0	3	0	3	0	3	0	3	2	2
694	0	0	0	0	47.8	156	96	61	72	2	16	0	0	888	2	2	6	1	#NULL!	1	2	3	2	1	#NULL!	5	2	2	1	2	3	0	3	0	3	0	3	0	3	0	3	0	3	0	3	0	1	3	2
700	0	0	0	0	45	159	118	85	104	2	16	0	0	888	2	2	6	1	#NULL!	2	2	3	2	1	#NULL!	6	2	2	1	2	3	0	3	0	3	0	3	0	3	0	3	0	3	0	3	0	4	2	2
715	0	0	0	0	47	158	105	67	68	2	16	0	0	888	2	2	6	1	#NULL!	1	1	4	2	1	#NULL!	8	2	5	4	2	3	#NULL!	3	#NULL!	3	#NULL!	3	#NULL!	3	#NULL!	3	#NULL!	3	#NULL!	3	#NULL!	2	2	2
719	0	0	0	0	56	130	110	67	68	2	16	0	0	888	2	2	5	1	#NULL!	1	1	3	2	1	#NULL!	3	2	1	2	1	3	0	3	0	3	0	3	0	3	0	3	0	3	0	3	0	3	4	2
722	0	0	0	0	42.4	160	108	67	75	2	16	0	0	888	2	2	5	1	#NULL!	2	1	3	2	1	#NULL!	5	1	2	1	2	3	#NULL!	3	#NULL!	3	#NULL!	3	#NULL!	3	#NULL!	3	#NULL!	3	#NULL!	3	#NULL!	2	2	2
728	0	0	0	0	56	163	127	98	91	2	16	0	0	888	2	2	5	1	#NULL!	2	1	3	2	1	#NULL!	4	1	2	1	2	3	#NULL!	3	#NULL!	3	#NULL!	3	#NULL!	3	#NULL!	3	#NULL!	3	#NULL!	3	#NULL!	4	4	1
734	0	0	0	0	53	150	105	69	73	2	16	0	0	888	2	2	5	1	#NULL!	2	1	3	2	1	#NULL!	5	1	2	2	2	3	#NULL!	3	#NULL!	3	#NULL!	3	#NULL!	3	#NULL!	3	#NULL!	3	#NULL!	3	#NULL!	4	2	2
744	0	0	0	0	68	162	152	91	130	2	16	0	0	888	2	2	4	1	#NULL!	1	2	3	2	1	#NULL!	4	3	5	1	1	3	0	3	0	3	0	3	0	3	0	3	0	3	0	3	0	1	2	2
752	0	0	0	0	60	158	119	73	96	2	16	0	0	888	2	2	4	1	#NULL!	1	2	3	2	1	#NULL!	6	1	2	1	2	3	0	3	0	3	0	3	0	3	0	3	0	3	0	3	0	2	2	2
760	0	0	0	0	51	158	89	74	75	2	16	0	0	888	2	2	4	1	#NULL!	1	2	3	2	1	#NULL!	4	2	1	1	1	3	0	3	0	3	0	3	0	3	0	3	0	3	0	3	0	1	2	2
765	0	0	0	0	45	155	121	68	71	2	16	0	0	888	2	2	4	1	#NULL!	1	2	3	2	1	#NULL!	6	1	2	1	1	3	0	3	36	3	#NULL!	3	0	3	0	3	0	3	0	2	0	4	4	2
767	0	0	0	0	57	159	126	72	91	2	16	0	0	888	2	2	4	1	#NULL!	1	2	3	2	1	#NULL!	4	1	2	1	2	3	0	3	0	3	0	3	0	3	0	3	0	3	0	3	0	3	3	2
790	0	0	0	0	42	149	108	78	107	2	16	0	0	888	2	2	4	1	#NULL!	2	2	3	2	1	#NULL!	5	1	2	1	2	3	0	3	0	3	0	3	0	3	0	3	0	3	0	3	0	2	2	2
796	0	0	0	0	38	154	89	57	91	2	16	0	0	888	2	2	4	1	#NULL!	1	2	3	2	1	#NULL!	5	1	5	4	1	3	0	3	0	3	0	3	0	3	0	3	0	3	0	3	0	4	2	2
801	0	0	0	0	50	150	106	61	97	2	16	0	0	888	2	2	4	1	#NULL!	1	2	3	2	1	#NULL!	11	1	2	1	1	3	0	2	36	3	0	3	0	3	0	3	0	3	0	3	0	3	2	2
810	0	0	0	0	52	155	79	68	64	2	16	0	0	888	2	2	4	1	#NULL!	1	2	3	2	1	#NULL!	5	1	2	1	2	3	0	3	0	3	0	3	0	3	0	3	0	3	0	3	0	2	2	2
818	0	0	0	0	42.7	148	102	64	64	2	16	0	0	888	2	2	4	1	#NULL!	1	2	3	2	1	#NULL!	6	1	5	2	1	3	0	3	0	3	0	3	0	3	0	3	0	3	0	3	0	4	2	2
825	0	0	0	0	53	153	119	75	99	2	16	0	0	888	2	2	4	1	#NULL!	1	2	3	2	1	#NULL!	6	1	2	1	2	3	0	3	0	3	0	3	0	3	0	3	0	3	0	3	0	2	2	2
828	0	0	0	0	42.2	143	95	63	99	2	16	0	0	888	2	2	3	1	#NULL!	2	2	3	2	1	#NULL!	9	1	2	1	2	3	0	3	0	3	0	3	0	3	0	3	0	3	0	3	0	2	2	2
832	0	0	0	0	43.6	152	87	58	83	2	16	0	0	888	2	2	3	1	#NULL!	2	2	3	2	1	#NULL!	9	2	2	1	2	3	0	2	36	3	0	3	0	3	0	3	0	3	0	3	0	3	4	2
833	0	0	0	0	41	152	90	56	69	2	16	0	0	888	2	2	3	1	#NULL!	1	2	3	2	1	#NULL!	6	1	3	2	1	3	0	3	0	3	0	3	0	3	0	3	0	3	0	3	0	4	4	2
840	0	0	0	0	60	151	100	63	67	2	16	0	0	888	2	2	3	1	#NULL!	1	2	3	2	1	#NULL!	8	1	2	1	2	3	0	3	0	3	0	3	0	3	0	3	0	3	0	3	0	3	2	2
845	0	1	0	0	45	150	94	68	102	2	16	0	0	888	2	2	3	1	#NULL!	1	2	3	2	1	#NULL!	12	2	4	3	2	3	0	3	0	3	0	3	0	3	0	3	0	3	0	3	0	3	4	2
849	0	0	0	0	45.8	155	101	63	78	2	16	0	0	888	2	2	3	1	#NULL!	1	2	3	2	1	#NULL!	8	1	2	1	2	3	0	3	0	3	0	3	0	3	0	3	0	3	0	3	0	3	4	2
850	0	0	0	0	48	155	105	70	78	2	16	0	0	888	2	2	3	1	#NULL!	1	2	3	2	1	#NULL!	13	2	2	1	1	3	0	3	0	3	0	3	0	3	0	3	0	3	0	3	0	4	2	2
867	0	0	0	0	46.8	152	100	60	85	2	16	0	0	888	2	2	3	1	#NULL!	1	2	3	2	1	#NULL!	11	1	2	1	1	3	0	3	0	3	0	3	0	3	0	3	0	3	0	3	0	3	4	2
869	0	0	0	0	48.9	151	107	62	77	2	16	0	0	888	2	2	3	1	#NULL!	1	2	3	2	1	#NULL!	6	1	2	1	2	3	0	3	0	3	0	3	0	3	0	3	0	3	0	3	0	3	4	2
880	0	0	0	0	43.1	159	126	59	73	2	16	0	0	888	2	2	2	1	#NULL!	2	2	3	2	1	#NULL!	7	1	2	1	2	3	0	3	0	3	0	3	0	3	0	3	0	3	0	3	0	3	2	2
887	0	0	0	0	42	155	97	64	79	2	16	0	0	888	2	2	2	1	#NULL!	2	1	2	2	1	#NULL!	4	1	6	2	2	3	0	3	0	3	0	3	0	3	0	3	0	3	0	3	0	4	4	2
898	0	0	0	0	72	156	118	67	95	2	16	0	0	888	2	2	1	1	#NULL!	2	2	3	2	1	#NULL!	4	3	3	1	2	3	0	3	0	3	0	3	0	3	0	3	0	3	0	3	0	2	2	2
913	0	0	0	0	45	150	99	64	90	2	16	0	0	888	2	2	1	1	#NULL!	1	3	4	2	1	#NULL!	7	2	7	1	2	3	0	3	0	3	0	3	0	3	0	3	0	3	0	3	0	2	4	2
919	0	0	0	0	52	160	107	81	109	2	16	0	0	888	2	2	1	1	#NULL!	2	2	3	2	1	#NULL!	7	1	2	1	1	3	0	3	0	3	0	3	0	3	0	3	0	3	0	3	0	4	2	2
924	0	0	0	0	45	160	107	78	80	2	16	0	0	888	2	2	1	1	#NULL!	1	2	3	2	1	#NULL!	4	1	2	1	2	3	0	3	0	3	0	3	0	3	0	3	0	3	0	3	0	3	2	2
985	0	0	0	0	58	162	117	81	82	2	16	0	0	888	2	2	1	1	#NULL!	2	2	3	2	1	#NULL!	7	1	2	1	2	3	0	3	0	3	0	3	0	3	0	3	0	3	0	3	0	3	4	2
994	0	0	0	0	48.3	156	110	66	72	2	16	0	0	888	2	2	3	1	#NULL!	2	2	3	2	1	#NULL!	6	2	4	3	1	3	0	3	0	3	0	3	0	3	0	3	0	3	0	3	0	4	4	2
1011	0	1	0	0	53	158	110	83	96	2	16	0	0	888	2	2	1	1	#NULL!	2	1	3	2	1	#NULL!	4	1	2	1	1	3	0	2	#NULL!	3	0	3	0	3	0	3	0	3	0	3	0	3	2	2
1023	0	0	0	0	40	152	100	70	92	2	16	0	0	888	2	2	1	1	#NULL!	1	1	3	2	1	#NULL!	6	1	2	1	2	3	0	3	0	3	0	3	0	3	0	3	0	3	0	3	0	2	2	2
1033	0	0	0	0	41	150	101	68	79	2	16	0	0	888	2	2	1	1	#NULL!	2	1	3	2	1	#NULL!	6	1	6	3	1	3	0	3	0	3	0	3	0	3	0	3	0	3	0	3	0	3	2	2
1036	0	0	0	0	47	157	123	67	67	2	16	0	0	888	2	2	1	1	#NULL!	2	1	3	2	1	#NULL!	7	1	2	1	2	3	0	3	0	3	0	3	0	3	0	3	0	3	0	3	0	4	4	2
1038	0	0	0	0	61.9	152	108	78	106	2	16	0	0	888	2	2	1	1	#NULL!	2	1	3	2	1	#NULL!	4	3	5	1	2	3	0	3	0	3	0	3	0	3	0	3	0	3	0	3	0	2	3	2
1043	0	0	0	0	49	155	118	74	84	2	16	0	0	888	2	2	1	1	#NULL!	2	1	3	2	1	#NULL!	6	1	2	1	2	3	0	3	0	3	0	3	0	3	0	3	0	2	0	3	0	4	4	2
1044	0	0	0	0	40	151	98	67	95	2	16	0	0	888	2	2	1	1	#NULL!	2	1	3	2	1	#NULL!	6	1	2	1	1	3	0	3	0	3	0	3	0	3	0	3	0	3	0	3	0	4	2	2
1047	0	0	0	0	42	157	104	82	83	2	16	0	0	888	2	2	1	1	#NULL!	2	1	3	2	1	#NULL!	3	3	5	2	1	3	0	3	0	3	0	3	0	3	0	3	0	3	0	3	0	4	2	2
1051	0	0	0	0	43	156	128	85	93	2	16	0	0	888	2	2	1	1	#NULL!	2	1	3	2	1	#NULL!	9	2	1	3	1	3	0	3	0	3	0	3	0	3	0	3	0	3	0	3	0	4	4	1
1098	0	0	0	0	40	141	109	72	86	2	16	0	0	888	2	2	1	1	#NULL!	2	1	3	2	1	#NULL!	6	1	2	1	2	3	0	3	36	3	#NULL!	3	0	3	0	3	0	3	0	2	0	2	2	2
1099	0	0	0	0	56	153	103	71	74	2	16	0	0	888	2	2	1	1	#NULL!	2	1	3	2	1	#NULL!	7	1	2	1	2	3	0	3	36	3	0	3	0	3	0	3	0	3	0	3	0	4	2	2
1103	0	0	0	0	78	152	113	74	86	2	16	0	0	888	2	2	1	1	#NULL!	2	1	3	2	1	#NULL!	6	1	2	1	1	3	0	3	0	3	0	3	0	3	0	3	0	3	0	3	0	3	4	2
1106	0	0	0	0	50	151	105	68	79	2	16	0	0	888	2	2	1	1	#NULL!	2	1	3	2	1	#NULL!	5	1	4	2	1	3	0	3	36	3	#NULL!	3	0	3	0	3	0	3	0	3	0	3	2	2
1110	0	0	0	0	50	155	112	69	90	2	16	0	0	888	2	2	1	1	#NULL!	2	1	3	2	1	#NULL!	5	1	4	2	3	3	0	3	36	3	#NULL!	3	0	3	0	3	0	3	0	3	0	3	2	2
1112	0	0	0	0	49.5	149	123	70	69	2	16	0	0	888	2	2	1	1	#NULL!	2	1	3	2	1	#NULL!	7	2	2	1	3	3	0	3	0	3	0	3	0	3	0	3	0	3	0	3	0	1	1	2
1117	0	0	0	0	52	160	117	76	87	2	16	0	0	888	2	2	1	1	#NULL!	2	1	3	2	1	#NULL!	5	2	2	1	2	3	0	3	0	3	0	3	0	3	0	3	0	3	0	3	0	4	2	1
1128	0	1	0	0	45	165	112	79	71	2	16	0	0	888	2	2	5	1	#NULL!	1	3	4	2	1	#NULL!	4	1	2	1	1	3	0	3	0	3	0	3	0	3	0	3	0	3	0	3	0	2	2	2
1158	0	0	0	0	58	160	138	82	117	2	16	0	0	888	2	2	5	1	#NULL!	2	1	3	2	1	#NULL!	3	1	2	1	2	3	0	3	0	3	0	3	0	3	0	3	0	3	0	3	0	4	2	2
1163	0	1	0	0	46	162	98	64	98	2	16	0	0	888	2	2	5	1	#NULL!	1	1	3	2	1	#NULL!	4	1	2	1	1	3	0	3	0	3	0	3	0	3	0	3	0	3	0	3	0	2	2	2
1240	888	888	888	888	49	152	115	71	97	2	16	0	0	888	2	2	2	1	#NULL!	1	1	3	2	1	#NULL!	3	1	2	1	2	3	0	3	0	3	0	3	0	3	0	3	0	3	0	3	0	4	4	2
1259	888	888	888	888	52	155	119	87	118	2	16	0	0	888	2	2	5	1	#NULL!	1	1	4	2	1	#NULL!	3	1	2	1	1	3	#NULL!	3	#NULL!	3	#NULL!	3	#NULL!	3	#NULL!	3	#NULL!	3	#NULL!	3	#NULL!	1	2	2
1264	888	888	888	888	50	153	96	53	87	2	16	0	0	888	2	2	5	1	#NULL!	1	1	3	2	1	#NULL!	5	1	2	1	1	3	#NULL!	3	#NULL!	3	#NULL!	3	#NULL!	3	#NULL!	3	#NULL!	3	#NULL!	3	#NULL!	1	4	2
1323	0	0	0	0	45	155	121	68	71	2	16	0	0	888	2	2	4	1	#NULL!	1	1	4	2	1	#NULL!	5	2	1	1	2	3	#NULL!	3	#NULL!	3	#NULL!	3	#NULL!	3	#NULL!	3	#NULL!	3	#NULL!	3	#NULL!	4	2	2
45	888	888	888	888	47	157	104	72	82	2	17	0	0	888	2	2	1	1	#NULL!	2	1	3	2	1	#NULL!	7	3	5	1	2	3	0	3	36	3	0	3	0	3	0	3	0	3	0	3	0	4	4	2
54	888	888	888	888	47	160	120	60	72	2	17	0	0	888	2	2	1	1	#NULL!	2	1	3	2	1	#NULL!	6	1	2	1	2	3	0	3	0	3	0	3	0	3	0	3	0	3	0	3	0	3	2	2
64	888	888	888	888	45	153	102	65	72	2	17	0	0	888	2	2	1	1	#NULL!	1	1	4	2	1	#NULL!	5	1	2	1	2	3	0	3	0	3	0	3	0	3	0	3	0	3	0	3	0	2	2	2
81	888	888	888	888	42	150	102	62	69	2	17	0	0	888	2	2	1	1	#NULL!	2	1	4	2	1	#NULL!	2	1	4	2	1	3	0	3	0	3	0	3	0	3	0	3	0	3	0	3	0	2	2	2
88	888	888	888	888	48	162	133	72	62	2	17	0	0	888	2	2	1	1	#NULL!	2	1	4	2	1	#NULL!	6	1	2	1	1	3	0	3	0	3	0	3	0	3	0	3	0	3	0	3	0	4	4	2
92	888	888	888	888	45	160	120	78	60	2	17	0	0	888	2	2	1	1	#NULL!	2	1	3	2	1	#NULL!	4	3	5	1	1	3	0	3	0	3	0	3	0	3	0	3	0	3	0	3	0	2	2	2
108	888	888	888	888	43	164	127	82	94	2	17	0	0	888	2	2	1	1	#NULL!	1	1	4	2	1	#NULL!	8	1	2	1	1	2	#NULL!	2	#NULL!	2	#NULL!	2	#NULL!	2	#NULL!	2	#NULL!	2	#NULL!	3	0	2	2	2
138	888	888	888	888	43	153	98	69	81	2	17	0	0	888	2	2	1	1	#NULL!	1	2	3	2	1	#NULL!	5	1	6	1	1	3	0	3	0	3	0	3	0	3	0	3	0	3	0	3	0	3	2	2
144	888	888	888	888	54	155	97	68	86	2	17	0	0	888	2	2	1	1	#NULL!	1	2	3	2	1	#NULL!	8	2	2	1	1	3	0	3	0	3	0	3	0	3	0	3	0	3	0	3	0	4	4	2
147	888	888	888	888	49.9	156	104	67	80	2	17	0	0	888	2	2	1	1	#NULL!	2	2	3	2	1	#NULL!	7	2	2	1	2	3	0	3	0	3	#NULL!	3	0	3	0	3	0	3	0	3	0	1	2	2
159	888	888	888	888	47	147	95	59	91	2	17	0	0	888	2	2	3	1	#NULL!	1	2	3	2	1	#NULL!	11	1	2	1	1	3	0	3	0	3	0	3	0	3	0	3	0	3	0	3	0	3	2	2
186	888	888	888	888	49	154	99	64	77	2	17	0	0	888	2	2	2	1	#NULL!	1	2	3	2	1	#NULL!	7	1	2	1	1	3	0	3	0	3	0	3	0	3	0	3	0	3	0	3	0	2	2	2
198	888	888	888	888	48	164	128	83	110	2	17	0	0	888	2	2	4	1	#NULL!	1	2	3	2	3	0	4	1	2	1	2	3	0	3	0	3	0	3	0	3	0	3	0	3	0	3	0	3	2	2
199	888	888	888	888	46	164	102	69	97	2	17	0	0	888	2	2	2	1	#NULL!	1	2	3	2	1	#NULL!	5	2	7	1	2	3	0	3	0	3	0	3	0	3	0	3	0	3	0	3	0	2	2	2
213	888	888	888	888	64	155	104	62	68	2	17	0	0	888	2	2	1	1	#NULL!	2	1	4	2	1	#NULL!	4	1	2	1	1	3	#NULL!	3	#NULL!	3	#NULL!	3	#NULL!	3	#NULL!	3	#NULL!	3	#NULL!	3	#NULL!	3	2	2
214	888	888	888	888	68.5	160	106	66	74	2	17	0	0	888	2	2	1	1	#NULL!	2	1	3	2	1	#NULL!	6	1	2	1	2	2	#NULL!	2	#NULL!	2	#NULL!	2	#NULL!	2	#NULL!	2	#NULL!	2	#NULL!	3	#NULL!	2	2	2
217	888	888	888	888	49	154	114	67	99	2	17	0	0	888	2	2	1	1	#NULL!	2	1	3	2	1	#NULL!	5	1	5	1	2	3	#NULL!	3	#NULL!	3	#NULL!	3	#NULL!	3	#NULL!	3	#NULL!	3	#NULL!	3	#NULL!	4	2	2
223	888	888	888	888	45	148	144	70	111	2	17	0	0	888	2	2	1	1	#NULL!	2	1	4	2	1	#NULL!	4	1	2	1	3	3	#NULL!	3	#NULL!	3	#NULL!	3	#NULL!	3	#NULL!	3	#NULL!	3	#NULL!	3	#NULL!	2	2	2
257	888	888	888	888	45	164	112	80	89	2	17	0	0	888	2	2	4	1	#NULL!	1	1	3	2	1	#NULL!	5	1	2	1	2	3	#NULL!	3	#NULL!	3	#NULL!	3	#NULL!	3	#NULL!	3	#NULL!	3	#NULL!	3	#NULL!	2	2	1
277	888	888	888	888	42	153	108	71	69	2	17	0	0	888	2	2	1	1	#NULL!	2	3	4	2	1	#NULL!	6	2	1	1	2	3	#NULL!	3	#NULL!	3	#NULL!	3	#NULL!	3	#NULL!	3	#NULL!	3	#NULL!	3	#NULL!	4	2	2
278	888	888	888	888	45	150	99	49	79	2	17	0	0	888	2	2	1	1	#NULL!	2	3	4	2	1	#NULL!	4	2	6	2	2	3	#NULL!	3	#NULL!	3	#NULL!	3	#NULL!	3	#NULL!	3	#NULL!	3	#NULL!	3	#NULL!	3	4	2
287	0	0	0	0	48	151	120	80	86	2	17	0	0	888	2	2	1	1	#NULL!	2	1	3	2	1	#NULL!	5	1	2	1	1	3	0	3	0	3	0	3	0	3	0	3	0	3	0	3	0	1	2	2
288	888	888	888	888	52	165	124	87	79	2	17	0	0	888	2	2	6	1	#NULL!	1	3	4	2	1	#NULL!	3	2	1	2	3	3	#NULL!	1	12	3	#NULL!	3	#NULL!	3	#NULL!	3	#NULL!	3	#NULL!	3	#NULL!	4	2	2
335	888	888	888	888	48	155	105	76	78	2	17	0	0	888	2	2	1	1	#NULL!	2	3	4	2	1	#NULL!	2	2	1	1	2	3	#NULL!	3	#NULL!	3	#NULL!	3	#NULL!	3	#NULL!	3	#NULL!	3	#NULL!	3	#NULL!	2	2	2
338	888	888	888	888	48.9	160	91	50	82	2	17	0	0	888	2	2	5	1	#NULL!	1	3	4	2	1	#NULL!	6	2	7	1	1	3	#NULL!	1	48	3	#NULL!	3	#NULL!	3	#NULL!	3	#NULL!	3	#NULL!	3	#NULL!	3	2	2
364	888	888	888	888	59	165	99	53	74	2	17	0	0	888	2	2	5	1	#NULL!	2	2	3	2	1	#NULL!	3	2	1	1	1	3	#NULL!	3	#NULL!	3	#NULL!	3	#NULL!	3	#NULL!	3	#NULL!	3	#NULL!	3	#NULL!	2	2	2
365	888	888	888	888	45	153	97	56	67	2	17	0	0	888	2	2	2	1	#NULL!	2	2	3	2	1	#NULL!	5	2	1	1	1	3	#NULL!	3	#NULL!	3	#NULL!	3	#NULL!	3	#NULL!	3	#NULL!	3	#NULL!	3	#NULL!	2	2	2
366	888	888	888	888	57	155	130	91	112	2	17	0	0	888	2	2	6	1	#NULL!	2	2	3	2	1	#NULL!	3	2	1	4	1	3	#NULL!	3	#NULL!	3	#NULL!	3	#NULL!	3	#NULL!	3	#NULL!	3	#NULL!	3	#NULL!	4	4	2
367	888	888	888	888	63	157	93	68	90	2	17	0	0	888	2	2	1	1	#NULL!	2	2	3	2	1	#NULL!	7	1	2	1	2	3	#NULL!	3	#NULL!	3	#NULL!	3	#NULL!	3	#NULL!	3	#NULL!	3	#NULL!	3	#NULL!	1	2	2
368	888	888	888	888	46	158	92	78	67	2	17	0	0	888	2	2	6	1	#NULL!	2	2	3	2	1	#NULL!	7	2	1	2	2	3	#NULL!	3	#NULL!	3	#NULL!	3	#NULL!	3	#NULL!	3	#NULL!	3	#NULL!	3	#NULL!	2	2	2
369	888	888	888	888	75	160	129	79	89	2	17	0	0	888	2	2	3	1	#NULL!	2	2	3	2	1	#NULL!	7	1	2	1	2	3	#NULL!	3	#NULL!	3	#NULL!	3	#NULL!	3	#NULL!	3	#NULL!	3	#NULL!	3	#NULL!	1	3	2
375	888	888	888	888	48	150	129	75	81	2	17	0	0	888	2	2	2	1	#NULL!	2	2	3	2	1	#NULL!	4	2	5	2	1	3	#NULL!	3	#NULL!	3	#NULL!	3	#NULL!	3	#NULL!	3	#NULL!	3	#NULL!	3	#NULL!	3	2	2
381	888	888	888	888	58	160	97	67	98	2	17	0	0	888	2	2	3	1	#NULL!	2	2	3	2	1	#NULL!	5	2	9	1	1	3	#NULL!	3	#NULL!	3	#NULL!	3	#NULL!	3	#NULL!	3	#NULL!	3	#NULL!	3	#NULL!	2	2	2
382	888	888	888	888	46	146	141	89	92	2	17	0	0	888	2	2	3	1	#NULL!	1	2	3	2	1	#NULL!	7	1	2	1	1	3	#NULL!	3	#NULL!	3	#NULL!	3	#NULL!	3	#NULL!	3	#NULL!	3	#NULL!	3	#NULL!	3	4	2
385	888	888	888	888	47.2	160	99	59	65	2	17	0	0	888	2	2	5	1	#NULL!	2	1	3	2	1	#NULL!	4	2	2	1	2	1	#NULL!	1	#NULL!	3	#NULL!	3	#NULL!	3	#NULL!	3	#NULL!	3	#NULL!	3	#NULL!	3	2	2
393	888	888	888	888	46	154	107	62	79	2	17	0	0	888	2	2	2	1	#NULL!	2	2	3	2	1	#NULL!	5	2	2	1	1	3	#NULL!	3	#NULL!	3	#NULL!	3	#NULL!	3	#NULL!	3	#NULL!	3	#NULL!	3	#NULL!	4	3	2
394	888	888	888	888	46	155	98	62	106	2	17	0	0	888	2	2	3	1	#NULL!	2	2	3	2	1	#NULL!	8	2	4	4	1	3	#NULL!	3	#NULL!	3	#NULL!	3	#NULL!	3	#NULL!	3	#NULL!	3	#NULL!	3	#NULL!	4	4	2
395	0	0	0	0	43.4	151	112	75	101	2	17	0	0	888	2	2	5	1	#NULL!	1	1	3	2	1	#NULL!	4	1	2	1	1	3	0	2	36	3	0	3	0	3	0	3	0	3	0	3	0	1	4	2
396	888	888	888	888	55	153	124	54	85	2	17	0	0	888	2	2	2	1	#NULL!	2	3	3	2	1	#NULL!	2	2	4	4	1	3	#NULL!	3	#NULL!	3	#NULL!	3	#NULL!	3	#NULL!	3	#NULL!	3	#NULL!	3	#NULL!	3	4	2
405	888	888	888	888	54	162	104	59	102	2	17	0	0	888	2	2	3	1	#NULL!	2	1	3	2	1	#NULL!	7	1	2	1	2	3	#NULL!	3	#NULL!	3	#NULL!	3	#NULL!	3	#NULL!	3	#NULL!	3	#NULL!	3	#NULL!	2	2	1
427	0	0	0	0	60	158	114	79	99	2	17	0	0	888	2	2	1	1	#NULL!	2	1	4	2	1	#NULL!	5	1	2	1	1	3	0	3	0	3	0	3	0	3	0	3	0	3	0	3	0	3	2	2
433	888	888	888	888	45	155	118	70	101	2	17	0	0	888	2	2	2	1	#NULL!	2	1	3	2	1	#NULL!	5	4	5	1	2	2	#NULL!	2	#NULL!	3	0	3	0	3	0	3	0	3	0	3	0	1	3	2
441	888	888	888	888	42	154	93	58	76	2	17	0	0	888	2	2	1	1	#NULL!	2	1	3	2	1	#NULL!	6	1	2	1	1	3	0	3	0	3	0	3	0	3	0	3	0	3	0	3	0	4	2	2
449	0	0	0	0	42	158	128	89	71	2	17	0	0	888	2	2	6	1	#NULL!	1	1	3	2	1	#NULL!	7	1	2	1	2	3	0	3	0	3	0	3	0	3	0	3	0	3	0	3	0	2	2	2
454	0	0	0	0	47	160	112	68	72	2	17	0	0	888	2	2	3	1	#NULL!	1	1	3	2	1	#NULL!	8	1	2	1	1	3	0	3	0	3	0	3	0	3	0	3	0	3	0	3	0	4	4	2
473	0	0	0	0	46	166	130	72	64	2	17	0	0	888	2	2	1	1	#NULL!	2	1	4	2	1	#NULL!	7	1	2	1	2	3	0	3	0	3	0	3	0	3	0	3	0	3	0	3	0	2	2	2
518	888	888	888	888	61	160	106	62	70	2	17	0	0	888	2	2	1	1	#NULL!	2	2	3	2	1	#NULL!	6	1	2	1	1	3	0	3	0	3	0	3	0	3	0	3	0	3	0	3	0	2	2	2
522	0	0	0	0	44.1	146	115	74	71	2	17	0	0	888	2	2	2	1	#NULL!	2	2	3	2	1	#NULL!	5	2	2	2	2	3	0	3	0	3	0	3	0	3	0	3	0	3	0	3	0	1	2	2
533	0	0	0	0	49	155	116	64	88	2	17	0	0	888	2	2	3	1	#NULL!	1	2	3	2	1	#NULL!	12	2	6	1	1	3	0	3	0	3	0	3	0	3	0	3	0	3	0	3	0	4	4	1
535	0	1	0	0	44	146	116	56	90	2	17	0	0	888	2	2	3	1	#NULL!	1	2	3	2	1	#NULL!	7	1	2	1	1	3	0	3	36	3	#NULL!	3	0	3	0	3	0	3	0	2	0	2	2	2
536	0	1	0	0	43	151	105	68	74	2	17	0	0	888	2	2	3	1	#NULL!	1	2	3	2	1	#NULL!	12	2	2	1	1	3	0	3	36	3	#NULL!	3	0	3	0	3	0	3	0	2	0	2	2	2
537	0	0	0	0	47	149	102	68	89	2	17	0	0	888	2	2	3	1	#NULL!	1	2	3	2	1	#NULL!	11	1	2	1	2	3	0	3	36	3	#NULL!	3	0	3	0	3	0	3	0	2	0	2	2	2
540	0	0	0	0	41	150	86	61	75	2	17	0	0	888	2	2	4	1	#NULL!	1	2	3	2	1	#NULL!	6	1	2	1	2	3	0	3	0	3	0	3	0	3	0	3	0	3	0	3	0	4	2	2
545	0	0	0	0	40	153	116	66	75	2	17	0	0	888	2	2	3	1	#NULL!	1	2	3	2	1	#NULL!	11	1	2	1	3	3	0	3	0	3	0	3	0	3	0	3	0	3	0	3	0	4	4	2
546	0	0	1	0	46	160	113	89	105	2	17	0	0	888	2	2	3	1	#NULL!	1	2	3	2	1	#NULL!	7	2	2	1	1	3	0	3	0	3	0	3	0	3	0	3	0	3	0	3	0	3	3	2
547	0	0	0	0	53	158	105	57	78	2	17	0	0	888	2	2	3	1	#NULL!	1	2	3	2	1	#NULL!	5	3	5	2	2	3	0	3	0	3	0	3	0	3	0	3	0	3	0	3	0	3	4	1
549	0	0	0	0	45	155	100	70	84	2	17	0	0	888	2	2	3	1	#NULL!	1	2	3	2	1	#NULL!	5	1	2	1	2	3	0	3	0	3	0	3	0	3	0	3	0	3	0	3	0	3	2	2
552	0	0	0	0	49	159	107	78	84	2	17	0	0	888	2	2	1	1	#NULL!	2	2	3	2	1	#NULL!	7	1	2	1	2	3	0	3	0	3	0	3	0	3	0	3	0	3	0	3	0	2	2	1
554	0	0	0	0	44	158	129	78	78	2	17	0	0	888	2	2	1	1	#NULL!	2	2	3	2	1	#NULL!	6	2	2	1	2	3	0	3	0	3	0	3	0	3	0	3	0	3	0	3	0	3	2	2
566	0	0	0	0	45	156	117	54	87	2	17	0	0	888	2	2	6	1	#NULL!	1	2	3	2	1	#NULL!	6	2	2	4	3	3	0	3	0	3	0	3	0	3	0	3	0	3	0	3	0	3	2	2
580	0	0	0	0	45	150	100	74	75	2	17	0	0	888	2	2	3	1	#NULL!	1	2	3	2	1	#NULL!	11	2	2	1	3	3	0	3	0	3	0	3	0	3	0	3	0	3	0	3	0	2	2	2
592	0	0	0	0	50	158	104	58	69	2	17	0	0	888	2	2	4	1	#NULL!	1	2	3	2	1	#NULL!	7	1	2	1	2	3	0	3	0	3	0	3	0	3	0	3	0	3	0	3	0	4	2	2
593	0	0	0	0	45	155	98	61	74	2	17	0	0	888	2	2	4	1	#NULL!	1	2	3	2	1	#NULL!	3	1	5	2	1	3	0	3	0	3	0	3	0	3	0	3	0	3	0	3	0	2	2	2
594	0	0	1	0	55	155	105	74	82	2	17	0	0	888	2	2	4	1	#NULL!	1	2	3	2	1	#NULL!	3	3	5	1	1	2	12	2	36	3	0	3	0	3	0	3	0	2	12	3	0	4	4	2
608	0	1	0	0	50	158	113	78	91	2	17	0	0	888	2	2	4	1	#NULL!	1	2	3	2	1	#NULL!	5	1	2	1	2	3	0	3	0	3	0	3	0	3	0	3	0	3	0	3	0	2	2	1
627	0	0	0	0	70	163	113	68	72	2	17	0	0	888	2	2	4	1	#NULL!	1	2	3	2	1	#NULL!	4	1	2	1	1	3	0	1	36	3	0	3	0	3	0	3	0	3	0	3	0	2	2	2
628	0	0	0	0	58	148	110	75	80	2	17	0	0	888	2	2	4	1	#NULL!	1	2	3	2	1	#NULL!	7	1	2	1	2	3	0	1	36	3	0	3	0	3	0	3	0	3	0	3	0	2	1	1
641	0	0	0	0	62	158	104	65	118	2	17	0	0	888	2	2	6	1	#NULL!	1	2	3	2	1	#NULL!	5	2	1	1	3	3	0	3	0	3	0	3	0	3	0	3	0	3	0	3	0	2	2	2
642	0	0	0	0	55	165	114	63	81	2	17	0	0	888	2	2	4	1	#NULL!	1	2	3	2	1	#NULL!	4	1	2	4	2	3	0	3	0	3	0	3	0	3	0	3	0	3	0	3	0	4	4	1
650	0	0	0	0	48	152	118	74	67	2	17	0	0	888	2	2	4	1	#NULL!	1	2	3	2	1	#NULL!	5	1	4	2	2	2	24	2	12	3	0	3	0	3	0	3	0	3	0	3	0	3	3	1
652	0	0	0	0	48	153	100	62	80	2	17	0	0	888	2	2	2	1	#NULL!	1	2	3	2	1	#NULL!	5	1	2	1	2	3	0	3	0	3	0	3	0	3	0	3	0	3	0	3	0	3	3	2
653	0	0	0	0	71.6	156	126	77	85	2	17	0	0	888	2	2	4	1	#NULL!	1	2	3	2	1	#NULL!	7	2	6	1	2	3	0	3	0	3	0	3	0	3	0	3	0	3	0	3	0	4	4	2
659	0	0	0	0	54	155	126	84	86	2	17	0	0	888	2	2	4	1	#NULL!	1	2	3	2	1	#NULL!	5	1	2	1	2	3	0	3	0	3	0	3	0	3	0	3	0	3	0	3	0	2	2	2
661	0	0	0	0	60	156	169	64	108	2	17	0	0	888	2	2	4	1	#NULL!	1	2	3	2	1	#NULL!	4	1	2	1	2	3	0	3	36	3	0	3	0	3	0	3	0	3	0	3	0	2	2	2
666	0	0	0	0	54	157	98	97	110	2	17	0	0	888	2	2	4	1	#NULL!	1	2	3	2	1	#NULL!	6	1	2	1	2	3	0	3	0	3	0	3	0	3	0	3	0	3	0	3	0	2	2	2
684	0	0	0	0	44.6	150	125	53	105	2	17	0	0	888	2	2	6	1	#NULL!	1	2	3	2	1	#NULL!	3	1	4	2	1	3	0	3	0	3	0	3	0	3	0	3	0	3	0	2	0	2	2	2
686	0	0	0	0	48.7	161	102	68	79	2	17	0	0	888	2	2	6	1	#NULL!	1	2	3	2	1	#NULL!	9	2	5	2	1	3	0	1	36	3	#NULL!	3	0	3	0	3	0	3	0	4	0	1	2	2
698	0	0	1	0	51	152	112	73	93	2	17	0	0	888	2	2	6	1	#NULL!	1	2	3	2	1	#NULL!	9	2	1	1	2	3	0	3	0	3	0	3	0	3	0	3	0	3	0	3	0	1	2	2
749	0	0	0	0	45	151	112	72	87	2	17	0	0	888	2	2	4	1	#NULL!	1	2	3	2	1	#NULL!	6	2	1	1	1	3	0	3	0	3	0	3	0	3	0	3	0	3	0	3	0	3	3	2
757	0	0	0	0	54	170	127	79	87	2	17	0	0	888	2	2	4	1	#NULL!	1	2	3	2	1	#NULL!	3	1	4	4	2	3	0	1	36	3	0	3	0	3	0	3	0	3	0	3	0	3	3	2
763	0	0	0	0	55	152	113	94	86	2	17	0	0	888	2	2	4	1	#NULL!	1	2	3	2	1	#NULL!	8	1	4	4	1	3	0	3	0	3	0	3	0	3	0	3	0	3	0	3	0	2	2	2
766	0	0	0	0	43.5	152.5	101	68	90	2	17	0	0	888	2	2	4	1	#NULL!	1	2	3	2	1	#NULL!	6	1	5	1	2	3	0	3	0	3	0	3	0	3	0	3	0	3	0	3	0	4	4	2
768	0	0	0	0	45	155	115	90	126	2	17	0	0	888	2	2	4	1	#NULL!	1	2	3	2	1	#NULL!	5	1	5	4	2	3	0	3	0	3	0	3	0	3	0	3	0	3	0	3	0	4	4	2
829	0	0	0	0	45	158	95	60	81	2	17	0	0	888	2	2	3	1	#NULL!	2	2	3	2	1	#NULL!	6	2	7	4	1	3	0	3	0	3	0	3	0	3	0	3	0	3	0	3	0	2	2	1
836	0	0	0	0	50	151	110	70	92	2	17	0	0	888	2	2	3	1	#NULL!	1	2	3	2	1	#NULL!	9	2	2	1	2	3	0	3	0	3	0	3	0	3	0	3	0	3	0	3	0	4	3	2
837	0	0	0	0	45	157	98	74	74	2	17	0	0	888	2	2	3	1	#NULL!	1	2	3	2	1	#NULL!	7	1	2	1	1	3	0	3	0	3	0	3	0	3	0	3	0	3	0	3	0	3	2	2
839	0	0	1	0	56	160	122	76	70	2	17	0	0	888	2	2	3	1	#NULL!	1	2	3	2	1	#NULL!	6	1	4	3	2	3	0	3	0	3	0	3	0	3	0	3	0	3	0	3	0	2	4	2
851	0	0	0	0	54	150	105	74	83	2	17	0	0	888	2	2	3	1	#NULL!	1	2	3	2	1	#NULL!	6	1	2	1	2	3	0	3	0	3	0	3	0	3	0	3	0	3	0	3	0	4	2	2
853	0	1	0	0	47.8	143	104	66	78	2	17	0	0	888	2	2	3	1	#NULL!	2	2	3	2	1	#NULL!	10	1	2	1	2	3	0	3	0	3	0	3	0	3	0	3	0	3	0	3	0	2	2	2
854	0	0	0	0	48	151	97	68	79	2	17	0	0	888	2	2	3	1	#NULL!	1	2	3	2	1	#NULL!	9	1	2	1	2	3	0	3	0	3	0	3	0	3	0	3	0	3	0	3	0	2	2	2
856	0	1	0	0	48	156	103	61	89	2	17	0	0	888	2	2	3	1	#NULL!	1	2	3	2	1	#NULL!	8	2	7	1	2	3	0	3	0	3	0	3	0	3	0	3	0	3	0	3	0	3	2	2
857	0	0	0	0	42	144	103	73	82	2	17	0	0	888	2	2	3	1	#NULL!	1	2	3	2	1	#NULL!	8	1	2	1	2	3	0	3	0	3	0	3	0	3	0	3	0	3	0	3	0	3	4	2
870	0	0	0	0	48	150	88	58	77	2	17	0	0	888	2	2	3	1	#NULL!	1	2	3	2	1	#NULL!	9	1	2	1	2	3	0	3	0	3	0	3	0	3	0	3	0	3	0	3	0	4	4	2
881	0	0	0	0	42.5	149	83	63	79	2	17	0	0	888	2	2	2	1	#NULL!	1	2	3	2	1	#NULL!	4	1	2	1	1	3	0	3	36	3	#NULL!	3	0	3	0	3	0	3	0	2	0	2	2	2
883	0	0	0	0	49	158	116	56	90	2	17	0	0	888	2	2	2	1	#NULL!	1	2	3	2	1	#NULL!	11	2	2	2	1	3	0	3	0	3	0	3	0	3	0	3	0	3	0	2	0	3	3	2
886	0	1	0	0	49.3	160	121	61	72	2	17	0	0	888	2	2	2	1	#NULL!	1	2	3	2	1	#NULL!	5	1	2	1	1	3	0	3	0	3	0	3	0	3	0	3	0	3	0	3	0	3	2	2
889	0	0	0	0	48	152	112	60	84	2	17	0	0	888	2	2	2	1	#NULL!	1	2	3	2	1	#NULL!	7	1	2	1	2	3	0	3	0	3	0	3	0	3	0	3	0	3	0	3	0	4	4	2
902	0	0	0	0	69	150	123	94	76	2	17	0	0	888	2	2	1	1	#NULL!	1	2	3	2	1	#NULL!	6	1	2	1	2	3	0	3	0	3	0	3	0	3	0	3	0	3	0	3	0	2	2	2
916	0	0	0	0	45.9	157	120	88	91	2	17	0	0	888	2	2	1	1	#NULL!	1	2	3	2	1	#NULL!	8	1	2	2	2	3	0	3	0	3	0	3	0	3	0	3	0	3	0	3	0	4	4	2
922	0	0	0	0	51	155	98	60	75	2	17	0	0	888	2	2	1	1	#NULL!	2	2	3	2	1	#NULL!	7	1	2	1	2	3	0	3	0	3	0	3	0	3	0	3	0	3	0	3	0	3	3	2
925	0	0	0	0	61	143	110	61	93	2	17	0	0	888	2	2	1	1	#NULL!	1	2	3	2	1	#NULL!	6	2	7	1	2	3	0	3	0	3	0	3	0	3	0	3	0	3	0	3	0	4	4	2
932	0	0	0	0	52	162	149	58	84	2	17	0	0	888	2	2	1	1	#NULL!	1	3	4	2	1	#NULL!	5	2	2	1	2	3	0	3	0	3	0	3	0	3	0	3	0	3	0	3	0	3	2	2
935	0	0	0	0	54	157	107	66	93	2	17	0	0	888	2	2	1	1	#NULL!	1	2	3	2	1	#NULL!	6	1	2	1	2	3	0	3	36	3	#NULL!	3	0	3	0	3	0	3	0	3	0	3	2	2
936	0	1	0	0	50	153	115	62	102	2	17	0	0	888	2	2	1	1	#NULL!	1	2	3	2	1	#NULL!	5	1	2	1	2	3	0	3	36	3	#NULL!	3	0	3	0	3	0	3	0	3	0	3	3	2
938	0	0	0	0	42	146	111	76	95	2	17	0	0	888	2	2	1	1	#NULL!	1	2	3	2	1	#NULL!	5	2	2	1	2	3	0	2	36	3	0	3	0	3	0	3	0	3	0	3	0	1	3	2
953	0	0	0	0	51	157	114	73	92	2	17	0	0	888	2	2	1	1	#NULL!	2	2	3	2	1	#NULL!	3	2	7	4	1	3	0	3	0	3	0	3	0	3	0	3	0	3	0	3	0	2	4	2
954	0	0	0	0	46	153	125	61	80	2	17	0	0	888	2	2	2	1	#NULL!	2	3	4	2	1	#NULL!	5	2	7	1	1	3	0	3	0	3	0	3	0	3	0	3	0	3	0	3	0	4	4	2
988	0	0	0	0	44	146	131	86	100	2	17	0	0	888	2	2	3	1	#NULL!	1	2	3	2	1	#NULL!	8	1	2	1	1	3	0	3	0	3	0	3	0	3	0	3	0	3	0	3	0	3	1	2
1003	0	0	0	0	57	167	117	67	100	2	17	0	0	888	2	2	6	1	#NULL!	1	1	3	2	1	#NULL!	2	1	4	3	1	3	0	3	0	3	0	3	0	3	0	3	0	3	0	3	0	4	3	2
1004	0	0	0	0	39	155	133	77	102	2	17	0	0	888	2	2	2	1	#NULL!	2	1	3	2	1	#NULL!	7	1	2	1	1	3	0	3	0	3	0	3	0	3	0	3	0	3	0	3	0	3	2	2
1005	0	0	0	0	54	160	130	78	98	2	17	0	0	888	2	2	2	1	#NULL!	2	1	3	2	1	#NULL!	7	1	2	1	1	3	0	3	0	3	0	3	0	3	0	3	0	3	0	3	0	3	1	1
1009	0	0	0	0	48	153	116	75	92	2	17	0	0	888	2	2	5	1	#NULL!	1	1	3	2	1	#NULL!	4	2	1	1	1	3	0	1	#NULL!	3	0	3	0	3	0	3	0	3	0	3	0	2	2	2
1018	0	1	0	0	49	160	122	72	85	2	17	0	0	888	2	2	1	1	#NULL!	1	1	3	2	1	#NULL!	13	2	6	1	2	3	0	3	0	3	0	3	0	3	0	3	0	3	0	3	0	1	2	2
1020	0	0	0	0	47	153	110	75	78	2	17	0	0	888	2	2	1	1	#NULL!	2	3	4	2	1	#NULL!	6	1	2	1	1	3	0	3	0	3	0	3	0	3	0	3	0	3	0	3	0	4	4	2
1021	0	0	0	0	44	155	132	65	67	2	17	0	0	888	2	2	1	1	#NULL!	2	1	3	2	1	#NULL!	6	1	2	1	2	3	0	3	0	3	0	3	0	3	0	3	0	3	0	3	0	3	2	2
1022	0	0	0	0	47	160	102	78	77	2	17	0	0	888	2	2	1	1	#NULL!	2	3	4	2	1	#NULL!	6	3	5	1	2	3	0	3	0	3	0	3	0	3	0	3	0	3	0	3	0	4	4	2
1024	0	0	0	0	65	162	121	81	84	2	17	0	0	888	2	2	1	1	#NULL!	2	3	4	2	1	#NULL!	4	1	2	1	2	3	0	3	0	3	0	3	0	3	0	3	0	3	0	3	0	2	2	2
1025	0	0	0	0	48	161	94	65	86	2	17	0	0	888	2	2	1	1	#NULL!	2	3	4	2	1	#NULL!	6	1	4	1	2	3	0	3	0	3	0	3	0	3	0	3	0	3	0	3	0	2	2	2
1026	0	0	0	0	46.1	160	130	75	79	2	17	0	0	888	2	2	1	1	#NULL!	2	1	3	2	1	#NULL!	7	1	6	3	2	3	0	3	0	3	0	3	0	3	0	3	0	3	0	3	0	4	2	2
1048	0	0	0	0	72	162	113	73	86	2	17	0	0	888	2	2	1	1	#NULL!	2	1	3	2	1	#NULL!	4	1	2	1	1	3	0	3	0	3	#NULL!	3	0	3	0	3	0	3	0	3	0	4	2	2
1055	0	0	0	0	60	152	124	79	76	2	17	0	0	888	2	2	1	1	#NULL!	2	1	3	2	1	#NULL!	5	1	2	1	2	3	0	3	0	3	#NULL!	3	0	3	0	3	0	3	0	3	0	2	3	2
1082	0	0	0	0	50	153	111	68	79	2	17	0	0	888	2	2	1	1	#NULL!	2	3	4	2	1	#NULL!	7	2	1	1	2	3	0	1	12	3	0	3	0	3	0	3	0	3	0	3	0	4	2	2
1104	0	0	0	0	56	157	121	68	81	2	17	0	0	888	2	2	1	1	#NULL!	2	1	3	2	1	#NULL!	5	1	2	1	1	3	0	3	36	3	#NULL!	3	0	3	0	3	0	3	0	3	0	3	2	2
1108	0	0	0	0	40.8	155	111	80	89	2	17	0	0	888	2	2	1	1	#NULL!	2	1	3	2	1	#NULL!	5	2	2	1	2	3	0	3	36	3	#NULL!	3	0	3	0	3	0	3	0	2	0	3	2	2
1114	0	0	0	0	52	157	105	87	105	2	17	0	0	888	2	2	1	1	#NULL!	1	1	3	2	1	#NULL!	6	1	2	1	2	3	0	3	0	3	0	3	0	3	0	3	0	3	0	3	0	3	2	2
1192	0	0	0	0	51	159	132	87	86	2	17	0	0	888	2	2	1	1	#NULL!	1	1	3	2	3	0	6	1	2	1	2	3	0	3	0	3	0	3	0	3	0	3	0	3	0	3	0	2	2	2
1199	0	0	0	0	54	158	112	60	69	2	17	0	0	888	2	2	5	1	#NULL!	1	1	3	2	1	#NULL!	13	1	2	1	2	3	0	3	0	3	0	3	0	3	0	3	0	3	0	3	0	4	4	2
1231	888	888	888	888	51	160	104	68	74	2	17	0	0	888	2	2	2	1	#NULL!	1	1	4	2	1	#NULL!	4	1	2	1	1	3	0	3	0	3	0	3	0	3	0	3	0	3	0	3	0	2	2	2
1232	888	888	888	888	43	158	92	68	68	2	17	0	0	888	2	2	2	1	#NULL!	1	1	3	2	1	#NULL!	4	1	2	1	2	3	0	3	0	3	0	3	0	3	0	3	0	3	0	3	0	2	1	2
1253	888	888	888	888	52	161	108	74	77	2	17	0	0	888	2	2	2	1	#NULL!	1	1	3	2	1	#NULL!	3	1	4	2	1	3	0	3	0	3	0	3	0	3	0	3	0	3	0	3	0	4	2	2
1256	888	888	888	888	45	159	109	63	76	2	17	0	0	888	2	2	2	1	#NULL!	1	1	4	2	1	#NULL!	5	1	2	1	1	3	0	3	0	3	0	3	0	3	0	3	0	3	0	3	0	1	2	2
1260	888	888	888	888	53	162	114	76	117	2	17	0	0	888	2	2	5	1	#NULL!	1	1	3	2	1	#NULL!	4	1	5	2	2	3	0	1	#NULL!	3	0	3	0	3	0	3	0	3	0	3	0	3	4	2
1276	888	888	888	888	54	170	127	79	87	2	17	0	0	888	2	2	4	1	#NULL!	1	1	3	2	1	#NULL!	5	2	1	2	3	3	0	3	0	3	0	3	0	3	0	3	0	3	0	3	0	3	2	2
1296	0	0	0	0	48	153	129	75	90	2	17	0	0	888	2	2	5	1	#NULL!	1	1	3	2	1	#NULL!	4	1	2	1	2	3	#NULL!	3	#NULL!	3	#NULL!	3	#NULL!	3	#NULL!	3	#NULL!	3	#NULL!	3	#NULL!	3	3	2
1322	0	1	0	0	50	158	104	56	77	2	17	0	0	888	2	2	4	1	#NULL!	2	1	4	2	1	#NULL!	5	2	7	1	1	3	#NULL!	3	#NULL!	3	#NULL!	3	#NULL!	3	#NULL!	3	#NULL!	3	#NULL!	3	#NULL!	2	2	2
1325	0	0	0	0	70	159	128	79	89	2	17	0	0	888	2	2	3	1	#NULL!	1	1	3	2	1	#NULL!	6	1	2	1	1	3	0	3	0	3	0	3	0	3	0	3	0	3	0	3	0	4	4	2
1327	0	0	0	0	48	145	140	89	92	2	17	0	0	888	2	2	3	1	#NULL!	1	1	3	2	1	#NULL!	7	1	2	1	1	3	0	3	0	3	0	3	0	3	0	3	0	3	0	3	0	2	2	2
53	888	888	888	888	42	160	102	68	72	2	18	0	0	888	2	2	1	1	#NULL!	2	1	4	2	1	#NULL!	5	1	4	1	2	3	0	3	0	3	0	3	0	3	0	3	0	3	0	2	0	1	2	2
62	888	888	888	888	39	145	112	78	68	2	18	0	0	888	2	2	1	1	#NULL!	2	1	4	2	1	#NULL!	7	1	2	1	2	3	0	3	0	3	0	3	0	3	0	3	0	3	0	3	0	2	2	2
131	888	888	888	888	50	156	128	77	99	2	18	0	0	888	2	2	4	1	#NULL!	1	2	3	2	1	#NULL!	5	1	2	1	2	3	0	3	0	3	0	3	0	3	0	3	0	3	0	3	0	2	2	2
149	888	888	888	888	45	154	92	62	85	2	18	0	0	888	2	2	1	1	#NULL!	2	2	3	2	1	#NULL!	7	2	7	1	2	3	0	3	0	3	0	3	0	3	0	3	0	3	0	3	0	1	2	2
157	888	888	888	888	37	140	80	52	72	2	18	0	0	888	2	2	3	1	#NULL!	1	2	3	2	1	#NULL!	12	1	2	1	2	3	0	3	0	3	0	3	0	3	0	3	0	3	0	3	0	2	4	2
161	888	888	888	888	42	156	106	63	74	2	18	0	0	888	2	2	3	1	#NULL!	1	2	3	2	1	#NULL!	8	1	2	1	2	3	0	3	0	3	0	3	0	3	0	3	0	3	0	3	0	2	2	2
181	888	888	888	888	76	150	148	93	97	2	18	0	0	888	2	2	2	1	#NULL!	2	2	3	2	1	#NULL!	6	1	2	1	1	3	0	3	0	3	0	3	0	3	0	3	0	3	0	3	0	4	4	2
207	888	888	888	888	45	157	161	58	81	2	18	0	0	888	2	2	5	1	#NULL!	2	2	4	2	1	#NULL!	4	1	2	2	1	3	#NULL!	3	#NULL!	3	#NULL!	3	#NULL!	3	#NULL!	3	#NULL!	3	#NULL!	3	#NULL!	3	4	2
227	888	888	888	888	40	160	113	66	102	2	18	0	0	888	2	2	1	1	#NULL!	2	1	4	2	1	#NULL!	6	2	6	1	1	3	#NULL!	3	#NULL!	3	#NULL!	3	#NULL!	3	#NULL!	3	#NULL!	3	#NULL!	3	#NULL!	3	2	2
272	888	888	888	888	54	161	132	80	95	2	18	0	0	888	2	2	1	1	#NULL!	2	3	4	2	1	#NULL!	2	2	6	1	1	3	#NULL!	2	#NULL!	3	#NULL!	3	#NULL!	3	#NULL!	3	#NULL!	3	#NULL!	3	#NULL!	3	3	1
305	888	888	888	888	50.4	160	104	58	76	2	18	0	0	888	2	2	1	1	#NULL!	2	3	4	2	1	#NULL!	6	2	1	1	1	3	#NULL!	3	#NULL!	3	#NULL!	3	#NULL!	3	#NULL!	3	#NULL!	3	#NULL!	3	#NULL!	3	2	2
321	888	888	888	888	56	155	114	63	90	2	18	0	0	888	2	2	1	1	#NULL!	2	3	4	2	1	#NULL!	2	1	6	1	2	3	#NULL!	3	#NULL!	3	#NULL!	3	#NULL!	3	#NULL!	3	#NULL!	3	#NULL!	3	#NULL!	4	4	2
328	888	888	888	888	46.4	154	112	66	88	2	18	0	0	888	2	2	4	1	#NULL!	1	3	4	2	1	#NULL!	5	2	7	1	1	3	#NULL!	3	#NULL!	3	#NULL!	3	#NULL!	3	#NULL!	3	#NULL!	3	#NULL!	3	#NULL!	2	2	2
329	888	888	888	888	45.7	151	145	78	86	2	18	0	0	888	2	2	4	1	#NULL!	1	3	4	2	1	#NULL!	5	2	1	1	2	3	#NULL!	3	#NULL!	3	#NULL!	3	#NULL!	3	#NULL!	3	#NULL!	3	#NULL!	3	#NULL!	4	2	2
330	888	888	888	888	50	158	124	74	83	2	18	0	0	888	2	2	1	1	#NULL!	2	3	4	2	1	#NULL!	4	2	6	1	1	3	#NULL!	3	#NULL!	3	#NULL!	3	#NULL!	3	#NULL!	3	#NULL!	3	#NULL!	3	#NULL!	3	2	2
339	888	888	888	888	47	155	116	78	51	2	18	0	0	888	2	2	2	1	#NULL!	2	3	4	2	1	#NULL!	4	2	7	1	1	3	#NULL!	3	#NULL!	3	#NULL!	3	#NULL!	3	#NULL!	3	#NULL!	3	#NULL!	3	#NULL!	2	2	2
374	888	888	888	888	62	158	103	67	87	2	18	0	0	888	2	2	5	1	#NULL!	2	2	3	2	1	#NULL!	3	2	2	1	1	3	#NULL!	3	#NULL!	3	#NULL!	3	#NULL!	3	#NULL!	3	#NULL!	3	#NULL!	3	#NULL!	3	3	1
376	888	888	888	888	60	164	116	71	82	2	18	0	0	888	2	2	5	1	#NULL!	2	2	3	2	1	#NULL!	#NULL!	2	7	1	1	3	#NULL!	3	#NULL!	3	#NULL!	3	#NULL!	3	#NULL!	3	#NULL!	3	#NULL!	3	#NULL!	4	2	2
377	888	888	888	888	47	162	105	65	88	2	18	0	0	888	2	2	5	1	#NULL!	1	2	3	2	1	#NULL!	4	2	7	1	2	3	#NULL!	3	#NULL!	3	#NULL!	3	#NULL!	3	#NULL!	3	#NULL!	3	#NULL!	3	#NULL!	4	4	2
379	888	888	888	888	58	146	118	70	82	2	18	0	0	888	2	2	2	1	#NULL!	2	2	3	2	1	#NULL!	4	2	6	1	2	3	#NULL!	3	#NULL!	3	#NULL!	3	#NULL!	3	#NULL!	3	#NULL!	3	#NULL!	3	#NULL!	3	3	2
380	888	888	888	888	46	148	167	69	88	2	18	0	0	888	2	2	2	1	#NULL!	2	2	3	2	1	#NULL!	5	2	5	1	2	1	#NULL!	1	#NULL!	3	#NULL!	3	#NULL!	3	#NULL!	3	#NULL!	3	#NULL!	3	#NULL!	3	3	2
399	0	0	0	0	50	150	114	68	70	2	18	0	0	888	2	2	4	1	#NULL!	1	1	3	2	1	#NULL!	4	1	2	1	1	3	0	3	0	3	0	3	0	3	0	3	0	3	0	3	0	2	2	2
430	888	888	888	888	43	150	112	81	105	2	18	0	0	888	2	2	1	1	#NULL!	2	1	3	2	1	#NULL!	6	1	2	1	1	3	0	3	0	3	0	3	0	3	0	3	0	3	0	3	0	2	2	2
453	0	0	0	0	42	160	126	78	67	2	18	0	0	888	2	2	3	1	#NULL!	1	1	3	2	1	#NULL!	8	1	2	1	1	3	0	3	0	3	0	3	0	3	0	3	0	3	0	3	0	4	4	2
472	0	0	0	0	50	155	131	92	115	2	18	0	0	888	2	2	1	1	#NULL!	2	1	3	2	1	#NULL!	6	1	2	1	2	3	0	3	0	3	0	3	0	3	0	3	0	3	0	3	0	4	4	2
477	0	0	0	0	55	153	124	85	67	2	18	0	0	888	2	2	1	1	#NULL!	2	1	3	2	1	#NULL!	8	1	2	1	2	3	0	3	0	3	0	3	0	3	0	3	0	3	0	3	0	3	3	2
485	0	0	0	0	55	147	113	64	81	2	18	0	0	888	2	2	4	1	#NULL!	1	1	3	2	1	#NULL!	6	2	1	1	1	3	0	3	0	3	0	3	0	3	0	3	0	3	0	3	0	2	4	2
486	0	0	0	0	45	153	129	81	101	2	18	0	0	888	2	2	3	1	#NULL!	2	1	3	2	1	#NULL!	8	2	7	1	1	3	0	3	0	3	0	3	0	3	0	3	0	3	0	3	0	2	3	1
489	888	888	888	888	84	155	121	83	100	2	18	0	0	888	2	2	2	1	#NULL!	2	3	4	2	1	#NULL!	5	1	2	1	2	2	#NULL!	3	0	3	0	3	0	3	0	3	0	3	0	3	0	1	4	2
494	0	0	0	0	55	161	109	59	79	2	18	0	0	888	2	2	3	1	#NULL!	1	1	3	2	1	#NULL!	12	1	2	1	2	3	0	3	0	3	0	3	0	3	0	3	0	3	0	3	0	2	1	2
504	0	0	0	0	43	145	94	57	80	2	18	0	0	888	2	2	3	1	#NULL!	1	2	3	2	1	#NULL!	10	2	7	2	2	3	0	3	0	3	0	3	0	3	0	3	0	3	0	3	0	2	2	2
506	0	0	0	0	50	155	130	77	88	2	18	0	0	888	2	2	3	1	#NULL!	1	2	3	2	1	#NULL!	9	2	7	1	2	3	0	3	0	3	0	3	0	3	0	3	0	3	0	3	0	3	1	2
519	888	888	888	888	49	165	109	74	65	2	18	0	0	888	2	2	1	1	#NULL!	2	2	3	2	1	#NULL!	6	1	2	1	2	3	0	3	0	3	0	3	0	3	0	3	0	3	0	3	0	2	2	2
544	0	0	0	0	60	160	113	70	95	2	18	0	0	888	2	2	3	1	#NULL!	1	2	3	2	1	#NULL!	1	1	5	1	1	3	0	2	36	3	0	3	0	3	0	3	0	3	0	3	0	2	2	2
551	0	0	0	0	40	148	129	70	96	2	18	0	0	888	2	2	1	1	#NULL!	2	2	3	2	1	#NULL!	6	1	4	3	2	3	0	3	0	3	0	3	0	3	0	3	0	3	0	3	0	3	3	2
563	0	1	0	0	56.6	150	105	70	68	2	18	0	0	888	2	2	3	1	#NULL!	1	2	3	2	1	#NULL!	7	1	2	1	2	3	0	3	0	3	0	3	0	3	0	3	0	3	0	3	0	3	3	2
574	0	0	0	0	48	153	108	59	44	2	18	0	0	888	2	2	4	1	#NULL!	1	2	3	2	1	#NULL!	7	2	7	1	1	3	0	3	0	3	0	3	0	3	0	3	0	3	0	3	0	3	3	2
575	0	1	0	0	45	149	102	63	66	2	18	0	0	888	2	2	3	1	#NULL!	1	2	3	2	1	#NULL!	6	2	7	1	2	3	0	3	0	3	0	3	0	3	0	3	0	3	0	3	0	2	1	2
576	0	1	0	0	45	150	110	71	69	2	18	0	0	888	2	2	3	1	#NULL!	1	2	3	2	1	#NULL!	10	1	2	1	1	3	0	3	0	3	0	3	0	3	0	3	0	3	0	3	0	3	4	2
577	0	0	0	0	54	150	98	68	76	2	18	0	0	888	2	2	3	1	#NULL!	1	2	3	2	1	#NULL!	8	2	7	1	2	3	0	3	0	3	0	3	0	3	0	3	0	3	0	3	0	2	2	2
583	0	0	0	0	47	150	127	77	90	2	18	0	0	888	2	2	3	1	#NULL!	1	2	3	2	1	#NULL!	6	2	7	1	2	3	0	3	0	3	0	3	0	3	0	3	0	3	0	3	0	1	2	2
611	0	0	0	0	52	158	104	71	83	2	18	0	0	888	2	2	5	1	#NULL!	1	2	3	2	1	#NULL!	4	1	2	1	2	3	0	3	0	3	0	3	0	3	0	3	0	3	0	3	0	2	2	2
649	0	0	0	0	50	159	106	57	73	2	18	0	0	888	2	2	4	1	#NULL!	1	2	3	2	1	#NULL!	6	1	2	1	1	3	0	3	0	3	0	3	0	3	0	3	0	3	0	3	0	4	4	2
658	0	0	0	0	58	156	109	57	74	2	18	0	0	888	2	2	2	1	#NULL!	1	2	3	2	1	#NULL!	5	3	5	3	2	3	0	3	0	3	0	3	0	3	0	3	0	3	0	3	0	2	2	2
662	0	0	0	0	45	156	114	70	80	2	18	0	0	888	2	2	2	1	#NULL!	1	2	3	2	1	#NULL!	7	1	2	1	2	3	0	3	0	3	0	3	0	3	0	3	0	3	0	3	0	3	2	2
668	0	0	0	0	60	165	116	64	80	2	18	0	0	888	2	2	4	1	#NULL!	2	2	3	2	1	#NULL!	5	2	6	2	2	3	0	3	0	3	0	3	0	3	0	3	0	3	0	3	0	4	4	2
678	0	0	0	0	51	160	114	73	91	2	18	0	0	888	2	2	1	1	#NULL!	2	2	3	2	1	#NULL!	5	2	7	1	3	3	0	3	0	3	0	3	0	3	0	3	0	3	0	3	0	4	3	2
697	0	0	0	0	43	156	116	56	90	2	18	0	0	888	2	2	6	1	#NULL!	1	2	3	2	1	#NULL!	5	1	2	1	2	3	0	3	36	3	#NULL!	3	0	3	0	3	0	3	0	2	0	4	2	2
720	0	0	0	0	39	152	104	66	107	2	18	0	0	888	2	2	5	1	#NULL!	1	1	3	2	1	#NULL!	7	1	4	3	1	3	0	3	0	3	0	3	0	3	0	3	0	3	0	3	0	4	2	2
739	0	0	0	0	94	160	161	98	115	2	18	0	0	888	2	2	5	1	#NULL!	1	1	3	2	1	#NULL!	4	1	2	1	1	3	#NULL!	3	#NULL!	3	#NULL!	3	#NULL!	3	#NULL!	3	#NULL!	3	#NULL!	3	#NULL!	4	4	2
789	0	0	0	0	48	159	96	57	92	2	18	0	0	888	2	2	4	1	#NULL!	1	2	3	2	1	#NULL!	6	1	4	1	2	3	0	3	0	3	0	3	0	3	0	3	0	3	0	3	0	3	1	2
794	0	0	0	0	53	162	109	72	79	2	18	0	0	888	2	2	4	1	#NULL!	1	2	3	2	1	#NULL!	4	2	5	1	1	3	0	1	36	3	0	3	0	3	0	3	0	3	0	3	0	2	2	2
823	0	0	1	0	46	152	126	64	82	2	18	0	0	888	2	2	4	1	#NULL!	2	2	3	2	1	#NULL!	5	1	2	1	2	3	0	3	0	3	0	3	0	3	0	3	0	3	0	3	0	2	2	2
858	0	0	0	0	58	154	123	69	80	2	18	0	0	888	2	2	3	1	#NULL!	1	2	3	2	1	#NULL!	4	2	6	1	1	3	0	3	0	3	0	3	0	3	0	3	0	3	0	3	0	1	2	2
871	0	0	0	0	63	154	98	70	81	2	18	0	0	888	2	2	3	1	#NULL!	1	2	3	2	1	#NULL!	6	1	2	1	2	3	0	3	0	3	0	3	0	3	0	3	0	3	0	3	0	3	3	2
872	0	0	0	0	48	152	97	60	69	2	18	0	0	888	2	2	3	1	#NULL!	1	2	3	2	1	#NULL!	11	2	2	1	2	3	0	3	0	3	0	3	0	3	0	3	0	3	0	3	0	4	2	1
878	0	0	0	0	45	152	107	64	70	2	18	0	0	888	2	2	3	1	#NULL!	1	2	3	2	1	#NULL!	7	2	2	1	1	3	0	3	0	3	0	3	0	3	0	3	0	3	0	3	0	4	4	2
879	0	0	1	0	48	155	114	72	94	2	18	0	0	888	2	2	2	1	#NULL!	1	2	3	2	1	#NULL!	6	1	4	1	1	3	0	3	0	3	0	3	0	3	0	3	0	3	0	3	0	4	4	2
890	0	1	0	0	49	165	128	74	90	2	18	0	0	888	2	2	2	1	#NULL!	1	2	3	2	1	#NULL!	4	2	2	1	1	3	0	2	12	3	#NULL!	3	0	3	0	3	0	3	0	3	0	3	2	2
891	0	0	0	0	56	161	101	67	84	2	18	0	0	888	2	2	2	1	#NULL!	1	2	3	2	1	#NULL!	4	2	2	1	1	3	0	2	12	3	#NULL!	3	0	3	0	3	0	3	0	3	0	3	2	2
895	0	0	0	0	53	155	104	58	79	2	18	0	0	888	2	2	2	1	#NULL!	2	2	3	2	1	#NULL!	5	2	2	1	2	3	0	3	36	3	0	3	0	3	0	3	0	3	0	3	0	2	2	2
900	0	0	0	0	40	144	116	80	89	2	18	0	0	888	2	2	1	1	#NULL!	1	2	3	2	1	#NULL!	5	1	2	1	2	3	0	3	0	3	0	3	0	3	0	3	0	3	0	3	0	2	2	2
901	0	1	0	0	45.5	153	107	67	81	2	18	0	0	888	2	2	1	1	#NULL!	2	2	3	2	1	#NULL!	4	1	5	3	1	3	0	3	0	3	0	3	0	3	0	3	0	3	0	3	0	2	2	2
911	0	0	0	0	58	154	128	77	99	2	18	0	0	888	2	2	1	1	#NULL!	1	2	3	2	1	#NULL!	4	1	2	1	2	3	0	3	0	3	0	3	0	3	0	3	0	3	0	3	0	3	2	2
934	0	0	0	0	46	145	116	77	92	2	18	0	0	888	2	2	1	1	#NULL!	2	2	3	2	1	#NULL!	6	1	2	1	2	3	0	3	0	3	0	3	0	3	0	3	0	3	0	3	0	1	3	2
946	0	0	0	0	42	150	91	59	74	2	18	0	0	888	2	2	1	1	#NULL!	2	2	3	2	1	#NULL!	7	1	4	3	1	3	0	3	0	3	0	3	0	3	0	3	0	3	0	3	0	2	1	2
989	0	0	1	0	59.5	154	102	76	86	2	18	0	0	888	2	2	1	1	#NULL!	2	2	3	2	1	#NULL!	8	1	2	1	2	3	0	3	0	3	0	3	0	3	0	3	0	3	0	3	0	3	3	2
992	0	0	0	0	38	145	99	62	87	2	18	0	0	888	2	2	6	1	#NULL!	2	2	3	2	1	#NULL!	5	4	6	1	2	3	0	3	0	3	0	3	0	3	0	3	0	3	0	3	0	3	4	2
993	0	0	0	0	50	149	125	78	88	2	18	0	0	888	2	2	3	1	#NULL!	2	2	3	2	1	#NULL!	6	2	5	1	2	3	0	3	0	3	0	3	0	3	0	3	0	3	0	3	0	3	3	2
998	0	0	0	0	53	163	106	61	76	2	18	0	0	888	2	2	3	1	#NULL!	1	2	3	2	1	#NULL!	6	1	2	1	2	3	0	3	0	3	0	3	0	3	0	3	0	3	0	3	0	3	1	2
1016	0	0	0	0	47	155	132	71	88	2	18	0	0	888	2	2	1	1	#NULL!	1	1	3	2	1	#NULL!	6	2	6	1	2	3	0	3	0	3	0	3	0	3	0	3	0	3	0	3	0	3	2	2
1019	0	0	0	0	38	153	122	80	94	2	18	0	0	888	2	2	1	1	#NULL!	2	1	3	2	1	#NULL!	8	1	2	1	1	3	0	3	0	3	0	3	0	3	0	3	0	3	0	3	0	4	4	2
1052	0	0	1	0	48	152	124	79	93	2	18	0	0	888	2	2	1	1	#NULL!	2	1	3	2	1	#NULL!	6	2	7	1	2	3	0	3	0	3	0	3	0	3	0	3	0	3	0	3	0	3	2	2
1056	0	0	0	0	51	157	114	63	90	2	18	0	0	888	2	2	1	1	#NULL!	2	1	3	2	1	#NULL!	13	1	2	1	2	3	0	3	0	3	0	3	0	3	0	3	0	3	0	3	0	4	4	2
1060	0	0	0	0	45.4	155	108	68	70	2	18	0	0	888	2	2	1	1	#NULL!	1	1	3	2	1	#NULL!	8	1	2	1	1	3	36	3	#NULL!	3	#NULL!	3	#NULL!	3	#NULL!	3	#NULL!	3	#NULL!	3	#NULL!	1	4	2
1062	0	0	0	0	44.5	148	108	69	94	2	18	0	0	888	2	2	6	1	#NULL!	1	3	4	2	1	#NULL!	6	2	6	2	2	3	0	3	0	3	0	3	0	3	0	3	0	3	0	3	0	3	2	2
1063	0	0	0	0	47.8	154	111	69	81	2	18	0	0	888	2	2	1	1	#NULL!	2	3	4	2	1	#NULL!	6	2	7	1	1	3	0	3	0	3	0	3	0	3	0	3	0	3	0	3	0	4	4	2
1064	0	0	0	0	44.4	152	105	60	90	2	18	0	0	888	2	2	1	1	#NULL!	2	3	4	2	1	#NULL!	8	2	7	1	1	3	0	3	0	3	0	3	0	3	0	3	0	3	0	3	0	4	4	2
1081	0	0	0	0	65.5	156	113	66	79	2	18	0	0	888	2	2	1	1	#NULL!	2	3	4	2	1	#NULL!	10	2	1	1	2	3	#NULL!	3	0	3	0	3	0	3	0	3	0	3	0	3	0	1	2	1
1085	0	0	0	0	53.3	142	110	67	82	2	18	0	0	888	2	2	1	1	#NULL!	2	3	4	2	1	#NULL!	5	1	4	3	1	3	0	3	0	3	0	3	0	3	0	3	0	3	0	3	0	4	4	1
1144	0	0	0	0	59	163	106	65	84	2	18	0	0	888	2	2	5	1	#NULL!	2	1	3	2	1	#NULL!	6	3	5	2	2	3	0	3	0	3	0	3	0	3	0	3	0	3	0	3	0	4	4	2
1145	0	0	0	0	60	155	107	61	85	2	18	0	0	888	2	2	5	1	#NULL!	2	1	3	2	1	#NULL!	4	1	2	1	2	3	0	3	0	3	0	3	0	3	0	3	0	3	0	3	0	4	4	2
1159	0	0	0	0	46	149	132	87	107	2	18	0	0	888	2	2	5	1	#NULL!	2	1	3	2	1	#NULL!	4	1	2	1	2	3	0	3	0	3	0	3	0	3	0	3	0	3	0	3	0	2	3	2
1241	888	888	888	888	45	153	129	80	108	2	18	0	0	888	2	2	2	1	#NULL!	1	1	4	2	1	#NULL!	6	1	2	1	2	3	0	3	0	3	0	3	0	3	0	3	0	3	0	3	0	2	2	2
1267	888	888	888	888	46	158	116	67	82	2	18	0	0	888	2	2	4	1	#NULL!	1	1	3	2	1	#NULL!	5	1	4	2	2	2	24	2	12	3	0	3	0	3	0	3	0	3	0	3	0	3	3	1
1268	888	888	888	888	46	160	80	56	93	2	18	0	0	888	2	2	4	1	#NULL!	1	1	3	2	1	#NULL!	7	2	6	1	2	3	0	3	0	3	0	3	0	3	0	3	0	3	0	3	0	4	4	2
1275	888	888	888	888	50	159	106	57	73	2	18	0	0	888	2	2	4	1	#NULL!	1	1	3	2	1	#NULL!	6	1	5	1	2	3	0	3	0	3	0	3	0	3	0	3	0	3	0	3	0	4	4	2
1288	888	888	888	888	42	145	90	62	109	2	18	0	0	888	2	2	3	1	#NULL!	1	1	3	2	1	#NULL!	8	1	2	1	1	3	0	3	0	3	0	3	0	3	0	3	0	3	0	3	0	3	2	2
1289	888	888	888	888	47	153	119	61	103	2	18	0	0	888	2	2	3	1	#NULL!	1	1	3	2	1	#NULL!	7	1	2	1	2	3	0	3	0	3	0	3	0	3	0	3	0	3	0	3	0	4	4	2
1290	888	888	888	888	46	154	111	64	89	2	18	0	0	888	2	2	3	1	#NULL!	2	1	3	2	1	#NULL!	4	1	2	1	2	1	0	1	36	3	0	3	0	3	0	3	0	3	0	3	0	3	4	1
51	888	888	888	888	40	145	98	69	84	2	19	0	0	888	2	2	1	1	#NULL!	2	1	4	2	1	#NULL!	10	1	2	1	1	3	0	3	0	3	0	3	0	3	0	3	0	3	0	3	0	2	2	2
59	888	888	888	888	48	157	115	82	82	2	19	0	0	888	2	2	1	1	#NULL!	2	1	4	2	1	#NULL!	4	1	2	1	2	3	0	2	36	3	0	3	0	3	0	3	0	3	0	3	0	3	3	1
61	888	888	888	888	56	155	105	67	68	2	19	0	0	888	2	2	1	1	#NULL!	2	1	4	2	1	#NULL!	4	1	2	1	2	3	0	3	0	3	0	3	0	3	0	3	0	3	0	3	0	2	2	2
84	888	888	888	888	48	160	102	65	65	2	19	0	0	888	2	2	1	1	#NULL!	2	1	4	2	1	#NULL!	6	2	1	1	1	3	0	3	0	3	0	3	0	3	0	3	0	3	0	3	0	4	2	2
177	888	888	888	888	58	157	115	77	72	2	19	0	0	888	2	2	2	1	#NULL!	2	2	3	2	1	#NULL!	4	1	2	1	2	1	0	1	36	3	0	3	0	3	0	3	0	3	0	3	0	3	4	1
295	888	888	888	888	70	152	126	84	123	2	19	0	0	888	2	2	3	1	#NULL!	1	3	4	2	1	#NULL!	6	2	7	1	1	3	#NULL!	3	#NULL!	3	#NULL!	3	#NULL!	3	#NULL!	3	#NULL!	3	#NULL!	3	#NULL!	3	2	2
318	888	888	888	888	96	155	146	94	95	2	19	0	0	888	2	2	6	1	#NULL!	1	3	4	2	1	#NULL!	6	2	2	1	2	3	#NULL!	3	#NULL!	3	#NULL!	3	#NULL!	3	#NULL!	3	#NULL!	3	#NULL!	3	#NULL!	2	2	2
342	888	888	888	888	43	155	131	74	91	2	19	0	0	888	2	2	6	1	#NULL!	1	3	4	2	1	#NULL!	3	1	5	1	2	3	#NULL!	3	#NULL!	3	#NULL!	3	#NULL!	3	#NULL!	3	#NULL!	3	#NULL!	3	#NULL!	1	2	2
343	888	888	888	888	57	160	113	73	83	2	19	0	0	888	2	2	6	1	#NULL!	1	3	4	2	1	#NULL!	4	2	7	2	1	3	#NULL!	3	#NULL!	3	#NULL!	3	#NULL!	3	#NULL!	3	#NULL!	3	#NULL!	3	#NULL!	4	4	2
360	888	888	888	888	49.5	157	105	57	93	2	19	0	0	888	2	2	5	1	#NULL!	2	1	3	2	1	#NULL!	3	2	7	1	1	3	#NULL!	3	#NULL!	3	#NULL!	3	#NULL!	3	#NULL!	3	#NULL!	3	#NULL!	3	#NULL!	4	4	2
378	888	888	888	888	57	150	125	83	100	2	19	0	0	888	2	2	3	1	#NULL!	1	2	3	2	1	#NULL!	#NULL!	1	2	2	1	3	#NULL!	3	#NULL!	3	#NULL!	3	#NULL!	3	#NULL!	3	#NULL!	3	#NULL!	3	#NULL!	3	4	2
487	0	1	0	0	55	157	115	53	84	2	19	0	0	888	2	2	1	1	#NULL!	2	1	3	2	1	#NULL!	8	2	7	1	1	3	0	3	0	3	0	3	0	3	0	3	0	3	0	3	0	3	2	1
541	0	0	0	0	53	163	121	73	104	2	19	0	0	888	2	2	3	1	#NULL!	1	2	3	2	1	#NULL!	6	2	2	1	2	3	0	3	36	3	#NULL!	3	0	3	0	3	0	3	0	3	0	3	2	2
567	0	0	0	0	48	150	110	68	72	2	19	0	0	888	2	2	3	1	#NULL!	1	2	3	2	2	5000	7	1	6	1	2	3	0	3	36	3	#NULL!	3	0	3	0	3	0	3	0	3	0	1	2	2
584	0	0	0	0	42	155	114	74	86	2	19	0	0	888	2	2	3	1	#NULL!	1	2	3	2	1	#NULL!	11	2	7	1	1	3	0	3	0	3	0	3	0	3	0	3	0	3	0	3	0	2	4	1
615	0	0	0	0	33	148	107	68	91	2	19	0	0	888	2	2	1	1	#NULL!	1	2	3	2	1	#NULL!	5	1	2	1	1	3	0	3	0	3	0	3	0	3	0	3	0	3	0	3	0	4	2	2
645	0	1	0	0	42	154	84	60	79	2	19	0	0	888	2	2	1	1	#NULL!	2	2	3	2	1	#NULL!	5	2	4	4	1	3	0	3	0	3	0	3	0	3	0	3	0	3	0	3	0	1	2	2
663	0	0	0	0	43	151	102	67	82	2	19	0	0	888	2	2	2	1	#NULL!	2	2	3	2	1	#NULL!	5	1	4	1	1	3	0	3	0	3	0	3	0	3	0	3	0	3	0	3	0	3	2	2
667	0	0	0	0	42	152	105	69	100	2	19	0	0	888	2	2	5	1	#NULL!	1	2	3	2	1	#NULL!	4	1	4	1	1	3	0	3	0	3	0	3	0	3	0	3	0	3	0	3	0	3	3	2
670	0	0	0	0	48	153	104	59	86	2	19	0	0	888	2	2	1	1	#NULL!	2	2	3	2	1	#NULL!	7	1	2	1	2	3	0	3	0	3	0	3	0	3	0	3	0	3	0	3	0	2	2	2
691	0	0	0	0	78	157	107	92	91	2	19	0	0	888	2	2	6	1	#NULL!	1	2	3	2	1	#NULL!	8	1	2	1	2	3	0	3	36	3	#NULL!	3	0	3	0	3	0	3	0	2	0	2	2	2
795	0	0	0	0	56	160	102	66	73	2	19	0	0	888	2	2	4	1	#NULL!	1	2	3	2	1	#NULL!	4	1	2	4	1	3	0	1	36	3	0	3	0	3	0	3	0	3	0	3	0	2	2	2
866	0	0	0	0	49	152	100	78	100	2	19	0	0	888	2	2	3	1	#NULL!	1	2	3	2	1	#NULL!	11	2	2	1	2	3	0	3	0	3	0	3	0	3	0	3	0	3	0	3	0	1	2	2
873	0	0	0	0	43.5	159	112	67	77	2	19	0	0	888	2	2	3	1	#NULL!	1	2	3	2	1	#NULL!	7	1	2	1	1	3	0	3	36	3	#NULL!	3	0	3	0	3	0	3	0	3	0	1	2	1
894	0	0	0	0	54	153	115	76	87	2	19	0	0	888	2	2	2	1	#NULL!	2	2	3	2	1	#NULL!	5	2	4	1	2	3	0	3	36	3	0	3	0	3	0	3	0	3	0	2	0	2	2	2
914	0	0	0	0	48	149	137	76	105	2	19	0	0	888	2	2	1	1	#NULL!	2	2	3	2	1	#NULL!	7	1	2	1	2	3	0	3	0	3	0	3	0	3	0	3	0	3	0	3	0	2	2	2
948	0	0	0	0	45	155	116	67	79	2	19	0	0	888	2	2	5	1	#NULL!	2	2	3	2	1	#NULL!	2	1	4	2	1	3	0	3	0	3	0	3	0	3	0	3	0	3	0	3	0	1	2	2
956	0	0	0	0	40	150	125	91	99	2	19	0	0	888	2	2	1	1	#NULL!	1	3	4	2	1	#NULL!	6	2	7	4	1	3	0	3	0	3	0	3	0	3	0	3	0	3	0	3	0	2	2	2
968	0	0	0	0	46.8	148	106	70	77	2	19	0	0	888	2	2	1	1	#NULL!	2	3	4	2	1	#NULL!	7	2	7	1	1	3	0	3	0	3	0	3	0	3	0	3	0	3	0	3	0	3	2	2
970	0	0	0	0	48	155	122	77	71	2	19	0	0	888	2	2	1	1	#NULL!	2	3	4	2	1	#NULL!	6	2	7	1	1	3	0	3	0	3	0	3	0	3	0	3	0	3	0	3	0	3	2	2
980	0	0	1	0	51	153	121	61	79	2	19	0	0	888	2	2	1	1	#NULL!	2	2	3	2	1	#NULL!	7	1	2	1	1	3	0	3	0	3	0	3	0	3	0	3	0	3	0	3	0	4	4	2
1054	0	0	0	0	40	149	117	63	91	2	19	0	0	888	2	2	1	1	#NULL!	2	1	3	2	1	#NULL!	7	2	7	1	2	3	0	3	0	3	0	3	0	3	0	3	0	3	0	3	0	3	2	2
1074	0	1	0	0	48	156	125	76	115	2	19	0	0	888	2	2	2	1	#NULL!	2	3	4	2	1	#NULL!	1	2	5	2	1	3	0	3	0	3	0	3	0	3	0	3	0	3	0	3	0	3	3	2
1087	0	0	0	0	39	148	89	58	77	2	19	0	0	888	2	2	1	1	#NULL!	2	3	4	2	1	#NULL!	6	1	2	1	2	3	0	3	0	3	0	3	0	3	0	3	0	3	0	3	0	4	2	2
1136	0	0	0	0	47	155	90	63	94	2	19	0	0	888	2	2	5	1	#NULL!	1	1	4	2	1	#NULL!	4	1	2	1	1	3	0	3	0	3	0	3	0	3	0	3	0	3	0	3	0	2	2	2
1225	888	888	888	888	43	156	98	71	75	2	19	0	0	888	2	2	6	1	#NULL!	2	1	3	2	1	#NULL!	7	1	2	1	2	3	0	2	6	3	0	3	0	3	0	3	0	3	0	3	0	3	3	1
1269	888	888	888	888	54	156	86	59	82	2	19	0	0	888	2	2	4	1	#NULL!	1	1	3	2	1	#NULL!	4	1	2	1	2	3	0	3	0	3	0	3	0	3	0	3	0	3	0	3	0	4	4	2
1308	0	0	0	0	48	153	111	75	74	2	19	0	0	888	2	2	6	1	#NULL!	1	1	3	2	1	#NULL!	5	1	2	1	1	3	0	3	0	3	0	3	0	3	0	3	0	3	0	3	0	3	4	2
1326	0	1	0	0	56	149	124	83	100	2	19	0	0	888	2	2	3	1	#NULL!	1	1	3	2	1	#NULL!	4	1	5	1	2	3	0	3	0	3	0	3	0	3	0	3	0	3	0	3	0	3	4	2
86	888	888	888	888	45	162	102	68	92	2	20	0	0	888	2	2	1	1	#NULL!	2	1	4	2	1	#NULL!	4	1	2	1	2	3	0	3	0	3	0	3	0	3	0	3	0	3	0	3	0	2	2	2
211	888	888	888	888	54	155	111	72	73	2	20	0	0	888	2	2	1	1	#NULL!	2	1	5	2	1	#NULL!	5	1	2	1	1	3	#NULL!	3	#NULL!	3	#NULL!	3	#NULL!	3	#NULL!	3	#NULL!	3	#NULL!	3	#NULL!	2	2	2
326	888	888	888	888	50	153	106	68	78	2	20	0	0	888	2	2	1	1	#NULL!	2	3	4	2	1	#NULL!	5	1	2	1	1	3	#NULL!	3	#NULL!	3	#NULL!	3	#NULL!	3	#NULL!	3	#NULL!	3	#NULL!	3	#NULL!	2	2	2
424	0	0	0	0	45	152	143	69	86	2	20	0	0	888	2	2	1	1	#NULL!	2	1	3	2	2	7000	3	3	4	1	1	3	0	3	0	3	0	3	0	3	0	3	0	3	0	3	0	2	2	2
542	0	0	0	0	47	155	108	78	80	2	20	0	0	888	2	2	3	1	#NULL!	1	2	3	2	1	#NULL!	6	1	2	1	3	3	0	3	0	3	0	3	0	3	0	3	0	3	0	3	0	3	4	2
555	0	0	0	0	52	160	100	68	77	2	20	0	0	888	2	2	1	1	#NULL!	2	2	3	2	1	#NULL!	5	1	5	1	2	3	0	3	0	3	0	3	0	3	0	3	0	3	0	3	0	2	3	1
613	0	1	0	0	62	158	116	69	71	2	20	0	0	888	2	2	1	1	#NULL!	2	2	3	2	1	#NULL!	6	1	2	1	1	3	0	3	0	3	0	3	0	3	0	3	0	3	0	3	0	3	3	1
676	0	1	0	0	52.6	151	110	73	81	2	20	0	0	888	2	2	1	1	#NULL!	2	2	3	2	1	#NULL!	6	2	1	2	2	3	0	3	0	3	0	3	0	3	0	3	0	3	0	3	0	2	2	2
930	0	0	0	0	53	152	106	68	87	2	20	0	0	888	2	2	1	1	#NULL!	2	2	3	2	1	#NULL!	5	1	2	1	2	3	0	3	36	3	#NULL!	3	0	3	0	3	0	3	0	2	0	3	2	2
963	0	1	0	0	52	152	131	120	91	2	20	0	0	888	2	2	2	1	#NULL!	2	3	4	2	1	#NULL!	6	2	7	1	2	3	#NULL!	3	#NULL!	3	#NULL!	3	#NULL!	3	#NULL!	3	#NULL!	3	#NULL!	3	#NULL!	2	2	2
967	0	0	0	0	45	158	122	74	98	2	20	0	0	888	2	2	5	1	#NULL!	1	3	4	2	1	#NULL!	6	2	6	1	1	3	0	3	0	3	0	3	0	3	0	3	0	3	0	3	0	2	2	2
969	0	0	0	0	49	160	109	65	80	2	20	0	0	888	2	2	5	1	#NULL!	1	3	4	2	1	#NULL!	6	2	6	1	1	3	0	3	0	3	0	3	0	3	0	3	0	3	0	3	0	2	2	2
1039	0	0	0	0	65.4	153	109	67	87	2	20	0	0	888	2	2	5	1	#NULL!	2	1	3	2	1	#NULL!	5	1	3	4	3	3	0	3	0	3	0	3	0	3	0	3	0	3	0	3	0	2	2	2
1135	0	0	0	0	56	155	106	67	87	2	20	0	0	888	2	2	5	1	#NULL!	1	1	5	2	1	#NULL!	4	1	2	1	3	3	0	3	0	3	0	3	0	3	0	3	0	3	0	3	0	2	2	2
1209	0	0	0	0	48	159	95	63	84	2	20	0	0	888	2	2	5	1	#NULL!	1	1	3	2	1	#NULL!	5	1	2	1	2	3	0	3	0	3	0	3	0	3	0	3	0	3	0	3	0	2	2	2
474	0	0	0	0	42	156	126	78	67	2	21	0	0	888	2	2	1	1	#NULL!	2	1	4	2	1	#NULL!	6	1	2	1	2	3	0	3	0	3	0	3	0	3	0	3	0	3	0	3	0	2	2	2
512	0	0	0	0	58.4	157	114	68	72	2	21	0	0	888	2	2	2	1	#NULL!	1	2	3	2	1	#NULL!	15	3	5	4	1	3	0	3	0	3	0	3	0	3	0	3	0	3	0	3	0	3	3	2
975	0	0	0	0	68	169	123	94	98	2	21	0	0	888	2	2	6	1	#NULL!	1	3	4	2	1	#NULL!	3	2	7	1	1	3	0	3	0	3	0	3	0	3	0	3	0	3	0	3	0	3	2	2
991	0	0	0	0	40	150	99	64	78	2	21	0	0	888	2	2	5	1	#NULL!	2	2	3	2	1	#NULL!	5	2	7	4	2	3	0	3	0	3	0	3	0	3	0	3	0	3	0	3	0	2	2	2
614	0	0	0	0	49	153	96	63	72	2	22	0	0	888	2	2	2	1	#NULL!	1	2	3	2	1	#NULL!	5	1	6	2	2	3	0	3	0	3	0	3	0	3	0	3	0	3	0	3	0	4	4	2
480	0	0	0	0	46	155	120	80	80	2	23	0	0	888	2	2	1	1	#NULL!	1	1	3	2	1	#NULL!	7	1	2	1	1	3	0	3	0	3	0	3	0	3	0	3	0	3	0	3	0	3	4	2
971	0	0	0	0	46	150	114	81	84	2	23	0	0	888	2	2	1	1	#NULL!	1	3	4	2	1	#NULL!	4	3	6	1	1	3	0	3	0	3	0	3	0	3	0	3	0	3	0	3	0	3	2	2
1179	0	0	0	0	53	155	122	78	82	2	24	0	0	888	2	2	5	1	#NULL!	2	1	5	2	1	#NULL!	3	1	4	1	1	3	0	1	48	3	0	3	0	3	0	3	0	3	0	3	0	2	2	2
1207	0	0	0	0	48	165	114	70	89	2	24	0	0	888	2	2	5	1	#NULL!	1	1	3	2	1	#NULL!	7	1	2	1	2	3	#NULL!	3	#NULL!	3	#NULL!	3	#NULL!	3	#NULL!	3	#NULL!	3	#NULL!	3	#NULL!	1	2	2
465	0	0	0	0	50	170	107	76	98	2	16	0	0	888	2	2	2	1	#NULL!	1	3	4	3	1	#NULL!	5	1	4	2	3	3	0	3	36	3	#NULL!	3	0	3	0	3	0	3	0	2	0	3	4	2
710	0	0	0	0	49	158	123	68	69	2	16	0	0	888	2	2	2	1	#NULL!	1	2	3	4	2	3000	9	1	2	1	1	3	0	3	0	3	0	3	0	3	0	3	0	3	0	3	0	1	2	2
18	888	888	888	888	60	158	98	72	62	2	17	0	0	888	2	2	3	1	#NULL!	2	1	1	4	1	#NULL!	12	1	2	1	2	3	0	3	0	3	0	3	0	3	0	3	0	3	0	3	0	2	2	2
293	888	888	888	888	38	148	99	60	77	2	17	0	0	888	2	2	3	1	#NULL!	1	3	4	4	1	#NULL!	7	2	6	1	2	3	#NULL!	1	#NULL!	3	#NULL!	3	#NULL!	3	#NULL!	3	#NULL!	3	#NULL!	3	#NULL!	3	2	2
1029	0	0	0	0	43	150	113	79	81	2	17	0	0	888	2	2	1	1	#NULL!	2	1	3	4	2	3600	6	1	2	1	2	3	0	3	0	3	0	3	0	3	0	3	0	3	0	3	0	3	4	2
210	888	888	888	888	45.6	160	107	73	83	2	20	0	0	888	2	2	1	1	#NULL!	2	1	4	4	2	9500	4	1	2	1	2	3	#NULL!	3	#NULL!	3	#NULL!	3	#NULL!	3	#NULL!	3	#NULL!	3	#NULL!	3	#NULL!	3	2	2
114	888	888	888	888	80	156	118	67	81	2	21	0	0	888	2	2	1	1	#NULL!	1	1	3	4	3	0	8	1	2	1	1	3	0	3	0	3	0	3	0	3	0	3	0	3	0	3	0	3	2	2
531	888	888	888	888	40	150	101	62	62	2	21	0	0	888	2	2	1	1	#NULL!	2	1	3	4	2	220	#NULL!	1	2	1	3	3	0	3	0	3	0	3	0	3	0	3	0	3	0	3	0	4	4	2
819	0	1	0	0	47.8	150	106	64	87	2	23	0	0	888	2	2	3	1	#NULL!	1	1	4	4	2	9000	6	1	2	1	1	3	0	3	0	3	0	3	0	3	0	3	0	3	0	3	0	2	2	2
737	0	0	0	0	71	169	128	85	98	1	23	1	1	3	3	3	5	2	23	2	1	4	4	1	#NULL!	5	1	2	2	1	3	#NULL!	1	96	3	#NULL!	3	#NULL!	3	#NULL!	3	#NULL!	3	#NULL!	3	#NULL!	3	4	2
30	888	888	888	888	52	168	142	79	69	1	24	1	1	3	3	3	3	2	21	1	1	4	3	1	#NULL!	14	1	2	1	1	3	0	3	0	3	0	3	0	3	0	3	0	3	0	3	0	3	4	2
665	0	0	0	0	49	158	124	63	75	2	22	1	1	3	3	3	2	1	20	1	1	2	4	1	#NULL!	5	1	2	1	1	3	0	3	36	3	#NULL!	3	0	3	0	3	0	3	0	2	0	2	2	2
407	888	888	888	888	45	150	99	49	79	2	20	1	1	3	3	3	3	2	18	1	1	3	3	1	#NULL!	7	1	2	1	2	3	#NULL!	3	#NULL!	3	#NULL!	3	#NULL!	3	#NULL!	3	#NULL!	3	#NULL!	3	#NULL!	1	2	2
502	888	888	888	888	73	155	121	83	100	2	22	1	1	3	3	3	2	1	17	1	1	3	1	1	#NULL!	3	1	8	1	2	3	0	3	0	3	0	3	0	3	0	3	0	3	0	3	0	2	2	2
406	888	888	888	888	42	153	108	71	69	2	18	1	1	3	3	3	3	2	16	2	1	3	3	1	#NULL!	8	1	7	1	2	3	#NULL!	3	#NULL!	3	#NULL!	3	#NULL!	3	#NULL!	3	#NULL!	3	#NULL!	3	#NULL!	1	3	1
16	888	888	888	888	55	168	104	72	85	1	18	1	1	3	3	3	3	1	#NULL!	1	1	4	1	1	#NULL!	13	1	2	1	1	3	0	3	0	3	0	3	0	3	0	3	0	3	0	3	0	3	3	2
1311	0	0	0	0	58	165	120	72	75	1	18	1	1	3	3	3	2	1	#NULL!	1	1	1	1	1	#NULL!	5	1	2	1	2	3	0	3	0	3	0	3	0	3	0	3	0	3	0	3	0	2	2	2
1294	0	0	0	0	73	169	161	91	100	1	24	1	1	3	3	3	5	1	#NULL!	1	1	5	1	1	#NULL!	3	1	2	1	2	3	0	2	24	3	#NULL!	3	#NULL!	3	#NULL!	3	#NULL!	3	#NULL!	3	#NULL!	2	2	2
72	888	888	888	888	46	156	109	82	73	1	15	1	1	3	3	3	1	1	#NULL!	2	1	3	2	1	#NULL!	9	1	2	1	2	3	0	3	36	3	0	3	0	3	0	3	0	3	0	3	0	2	3	1
97	888	888	888	888	50	165	120	80	82	1	15	1	1	3	3	3	1	1	#NULL!	1	1	3	2	1	#NULL!	5	1	2	1	1	3	0	3	0	3	0	3	0	3	0	3	0	3	0	3	0	3	3	2
172	888	888	888	888	47.8	167	127	79	107	1	15	1	1	3	3	3	1	1	#NULL!	2	2	3	2	1	#NULL!	5	3	5	2	1	2	0	2	36	3	0	3	0	3	0	3	0	2	0	3	0	2	2	1
587	0	0	0	0	51	165	117	69	66	1	15	1	1	3	3	3	1	1	#NULL!	1	2	3	2	1	#NULL!	8	2	7	1	2	3	0	3	0	3	0	3	0	3	0	3	0	3	0	3	0	2	2	2
621	0	0	0	0	77	171	120	78	68	1	15	1	1	3	3	3	4	1	#NULL!	1	2	3	2	1	#NULL!	6	1	2	1	1	3	0	3	0	3	0	3	0	3	0	3	0	2	0	3	0	2	2	1
808	0	0	0	0	49.8	168	140	81	75	1	15	1	1	3	3	3	3	1	#NULL!	1	1	3	2	1	#NULL!	7	1	2	1	2	3	0	3	0	3	0	3	0	3	0	3	0	3	0	3	0	2	2	2
388	888	888	888	888	54	165	136	71	75	1	16	1	1	3	3	3	6	1	#NULL!	1	2	3	2	1	#NULL!	4	1	2	2	2	3	#NULL!	3	#NULL!	3	#NULL!	3	#NULL!	3	#NULL!	3	#NULL!	3	#NULL!	3	#NULL!	3	2	2
759	0	0	1	0	58	169	114	60	64	1	16	1	1	3	3	3	4	1	#NULL!	1	2	3	2	1	#NULL!	5	1	2	1	2	3	0	3	0	3	0	3	0	3	0	3	0	3	0	3	0	4	2	2
803	0	0	0	0	75	179	125	63	59	1	16	1	1	3	3	3	4	4	#NULL!	1	2	3	2	1	#NULL!	3	2	7	4	1	3	0	3	36	3	#NULL!	3	0	3	0	3	0	3	0	2	0	2	2	2
804	0	0	0	0	53	187	120	60	58	1	16	1	1	3	3	3	4	1	#NULL!	1	2	3	2	1	#NULL!	4	1	2	1	2	3	0	3	0	3	0	3	0	3	0	3	0	3	0	3	0	4	4	2
1261	888	888	888	888	50	170	103	61	70	1	16	1	1	3	3	3	5	1	#NULL!	1	1	4	2	1	#NULL!	3	1	2	1	2	1	36	1	36	3	0	3	0	3	0	3	0	3	0	3	0	3	4	2
1271	888	888	888	888	67	168	117	67	75	1	16	1	1	3	3	3	4	1	#NULL!	2	1	1	2	1	#NULL!	6	1	2	1	1	3	0	3	0	3	0	3	0	3	0	3	0	2	0	3	0	2	2	1
191	888	888	888	888	69	165	127	84	89	1	17	1	1	3	3	3	2	1	#NULL!	2	2	3	2	1	#NULL!	4	1	4	3	1	3	0	2	36	3	0	3	0	3	0	3	0	3	0	3	0	3	1	2
294	888	888	888	888	50.1	167	110	62	58	1	17	1	1	3	3	3	3	1	#NULL!	1	3	4	2	1	#NULL!	5	1	2	1	2	3	#NULL!	3	#NULL!	3	#NULL!	3	#NULL!	3	#NULL!	3	#NULL!	3	#NULL!	3	#NULL!	2	2	2
414	0	0	0	0	47.9	161	114	63	96	1	17	1	1	3	3	3	2	2	#NULL!	2	1	1	2	1	#NULL!	4	1	2	1	2	2	0	2	36	3	0	3	0	3	0	2	#NULL!	3	0	2	0	1	4	2
617	0	0	0	0	60	165	137	76	94	1	17	1	1	3	3	3	6	1	#NULL!	1	2	3	2	1	#NULL!	6	1	2	1	2	1	24	1	24	3	0	3	0	3	0	3	0	3	0	3	0	4	4	1
1027	0	0	0	0	56	168	126	77	76	1	17	1	1	3	3	3	1	1	#NULL!	2	1	3	2	1	#NULL!	3	1	2	1	2	2	0	3	0	3	0	3	0	3	0	3	0	3	0	3	0	2	2	1
190	888	888	888	888	58	163	122	62	69	1	18	1	1	3	3	3	2	1	#NULL!	1	2	3	2	1	#NULL!	3	3	5	2	2	3	0	1	12	2	36	2	0	2	0	2	#NULL!	2	0	3	0	2	4	1
195	888	888	888	888	60	164	135	57	77	1	18	1	1	3	3	3	4	1	#NULL!	2	2	3	2	1	#NULL!	4	1	2	1	1	3	0	3	0	3	0	3	0	3	0	3	0	3	0	3	0	4	4	2
282	888	888	888	888	58	174	145	73	93	1	18	1	1	3	3	3	1	1	#NULL!	2	3	4	2	1	#NULL!	8	2	1	1	2	3	#NULL!	3	#NULL!	3	#NULL!	3	#NULL!	3	#NULL!	3	#NULL!	3	#NULL!	3	#NULL!	3	3	1
283	888	888	888	888	52	159	145	70	74	1	18	1	1	3	3	3	1	1	#NULL!	2	3	4	2	1	#NULL!	2	2	7	1	2	3	#NULL!	3	#NULL!	3	#NULL!	3	#NULL!	3	#NULL!	3	#NULL!	3	#NULL!	3	#NULL!	1	4	2
619	0	1	0	0	63	163	126	72	89	1	18	1	1	3	3	3	1	1	#NULL!	1	2	3	2	1	#NULL!	6	1	2	1	1	2	0	2	18	3	0	3	0	3	0	3	0	3	0	2	0	2	2	1
632	0	0	0	0	60	168	132	83	74	1	18	1	1	3	3	3	1	1	#NULL!	2	2	3	2	1	#NULL!	5	1	2	1	2	2	0	3	0	3	0	3	0	3	0	3	0	3	0	3	0	4	2	2
769	0	0	0	0	55	169	116	65	77	1	18	1	1	3	3	3	4	1	#NULL!	1	2	3	2	1	#NULL!	5	2	1	1	1	3	0	3	0	3	0	3	0	3	0	3	0	3	0	3	0	4	4	2
814	0	0	0	0	60	177	132	68	100	1	18	1	1	3	3	3	4	1	#NULL!	1	2	3	2	1	#NULL!	3	1	3	4	2	3	0	3	0	3	0	3	0	3	0	3	0	3	0	3	0	1	2	2
820	0	0	0	0	48	163	92	77	72	1	18	1	1	3	3	3	4	1	#NULL!	1	2	3	2	1	#NULL!	5	3	5	2	1	3	0	3	0	3	0	3	0	3	0	3	0	3	0	3	0	1	4	2
1113	0	0	0	0	53	165	107	79	71	1	18	1	1	3	3	3	1	1	#NULL!	2	1	3	2	1	#NULL!	4	1	5	3	1	3	0	3	0	3	0	3	0	3	0	3	0	3	0	3	0	3	2	2
1255	888	888	888	888	60	169	120	73	86	1	18	1	1	3	3	3	2	1	#NULL!	1	1	4	2	1	#NULL!	6	1	2	1	1	3	0	3	0	3	0	3	0	3	0	3	0	3	0	3	0	4	2	2
624	0	1	0	0	69	160	116	84	103	1	19	1	1	3	3	3	1	1	#NULL!	1	2	3	2	1	#NULL!	7	1	2	1	2	3	0	3	0	3	0	3	0	3	0	3	0	3	0	3	0	4	4	2
1131	0	1	0	0	60	165	137	81	70	1	19	1	1	3	3	3	5	1	#NULL!	1	1	5	2	1	#NULL!	4	1	4	2	3	3	0	3	0	3	0	3	0	3	0	3	0	3	0	3	0	3	4	2
1277	888	888	888	888	72	165	137	96	81	1	20	1	1	3	3	3	3	1	#NULL!	1	1	3	2	1	#NULL!	3	1	2	1	2	2	0	3	0	3	0	3	0	3	0	3	0	3	0	3	0	2	2	1
281	888	888	888	888	55	168	131	83	78	1	21	1	1	3	3	3	1	1	#NULL!	2	3	4	2	1	#NULL!	4	2	1	1	1	3	#NULL!	3	#NULL!	3	#NULL!	3	#NULL!	3	#NULL!	3	#NULL!	3	#NULL!	3	#NULL!	4	4	2
1295	0	1	0	0	65	169	127	91	92	1	22	1	1	3	3	3	5	1	#NULL!	1	1	5	2	1	#NULL!	#NULL!	4	7	4	1	3	0	3	0	3	0	3	0	3	0	3	0	3	0	3	#NULL!	3	2	2
681	0	0	0	0	45	160	136	79	68	1	21	1	1	3	3	3	5	1	#NULL!	1	2	3	3	2	4500	4	1	2	4	1	3	0	2	#NULL!	3	0	3	0	3	0	3	0	3	0	3	0	3	2	2
469	0	0	0	0	57	160	116	78	96	1	24	1	1	3	3	3	6	1	#NULL!	1	1	1	3	1	#NULL!	4	1	2	1	1	3	0	3	0	3	0	3	0	3	0	3	0	3	0	3	0	4	4	2
169	888	888	888	888	53	170	112	60	69	1	16	1	1	3	3	3	1	1	#NULL!	2	2	3	4	1	#NULL!	8	1	2	1	2	3	0	3	0	3	0	3	0	3	0	3	0	3	0	3	0	2	2	2
228	888	888	888	888	52	160	123	72	67	1	16	1	1	3	3	3	1	1	#NULL!	2	1	1	4	3	#NULL!	4	1	4	2	1	1	12	1	12	3	#NULL!	3	#NULL!	3	#NULL!	3	#NULL!	2	#NULL!	3	#NULL!	2	2	1
523	888	888	888	888	56	168	121	82	74	1	20	1	1	3	3	3	1	1	#NULL!	2	2	3	4	1	#NULL!	#NULL!	1	2	1	2	2	#NULL!	2	#NULL!	3	0	3	0	3	0	3	0	3	0	3	0	3	3	1
503	888	888	888	888	46	150	102	70	70	2	24	1	1	3	3	3	2	1	#NULL!	1	1	3	1	1	#NULL!	3	1	2	1	2	3	0	3	0	3	0	3	0	3	0	3	0	3	0	3	0	2	2	2
120	888	888	888	888	49	153	112	57	60	2	15	1	1	3	3	3	1	1	#NULL!	1	1	3	2	1	#NULL!	7	1	2	1	2	3	0	3	0	3	0	3	0	3	0	3	0	3	0	3	0	2	2	2
121	888	888	888	888	65	160	131	78	77	2	15	1	1	3	3	3	3	1	#NULL!	1	1	3	2	1	#NULL!	10	2	1	1	2	3	0	3	0	3	0	3	0	3	0	3	0	3	0	3	0	2	2	2
187	888	888	888	888	41	155	114	73	73	2	16	1	1	3	3	3	2	1	#NULL!	1	2	3	2	1	#NULL!	4	1	2	1	1	3	0	3	0	3	0	3	0	3	0	3	0	3	0	3	0	2	2	2
622	0	0	0	0	56	167	136	78	114	2	16	1	1	3	3	3	4	1	#NULL!	1	2	3	2	1	#NULL!	6	2	7	1	1	3	0	3	0	3	0	3	0	3	0	3	0	3	0	3	0	3	3	2
693	0	0	0	0	48	155	106	67	93	2	16	1	1	3	3	3	6	1	#NULL!	1	2	3	2	1	#NULL!	4	1	2	1	2	2	0	2	36	3	0	3	0	3	0	3	0	3	0	3	0	4	4	2
696	0	0	0	0	39	153	94	68	102	2	16	1	1	3	3	3	6	1	#NULL!	2	2	3	2	1	#NULL!	4	2	7	1	2	3	0	2	36	3	0	3	0	3	0	3	0	3	0	3	0	2	2	2
1045	0	0	0	0	43.5	157	99	60	82	2	16	1	1	3	3	3	1	1	#NULL!	1	1	3	2	1	#NULL!	6	2	1	2	2	3	0	3	0	3	0	3	0	3	0	3	0	3	0	3	0	2	2	2
197	888	888	888	888	46	156	106	61	86	2	17	1	1	3	3	3	4	1	#NULL!	1	2	3	2	1	#NULL!	10	1	2	1	2	3	0	3	0	3	0	3	0	3	0	3	0	3	0	3	0	2	2	2
408	888	888	888	888	55	155	112	61	85	2	17	1	1	3	3	3	3	1	#NULL!	2	3	4	2	1	#NULL!	5	2	7	2	2	3	#NULL!	3	#NULL!	3	#NULL!	3	#NULL!	3	#NULL!	3	#NULL!	3	#NULL!	3	#NULL!	2	2	2
578	0	0	0	0	55	161	109	60	80	2	17	1	1	3	3	3	3	1	#NULL!	1	2	3	2	1	#NULL!	7	2	7	2	3	3	0	2	36	3	0	3	0	3	0	3	0	3	0	3	0	2	2	2
596	0	0	0	0	50	156	109	68	87	2	17	1	1	3	3	3	5	1	#NULL!	3	2	3	2	2	6000	7	2	1	1	1	3	0	3	0	3	0	3	0	3	0	3	0	3	0	3	0	3	2	2
701	0	0	0	0	48	153	109	72	75	2	17	1	1	3	3	3	6	1	#NULL!	2	2	3	2	1	#NULL!	7	2	1	1	2	3	0	3	0	3	0	3	0	3	0	3	0	3	0	3	0	3	3	2
748	0	0	0	0	42	150	129	77	88	2	17	1	1	3	3	3	4	1	#NULL!	1	2	3	2	1	#NULL!	6	1	2	1	3	3	0	3	0	3	0	3	0	3	0	3	0	3	0	3	0	1	2	2
761	0	0	0	0	48	156	122	60	91	2	17	1	1	3	3	3	4	1	#NULL!	1	2	3	2	1	#NULL!	5	1	2	1	2	3	0	3	0	3	0	3	0	3	0	3	0	3	0	3	0	3	2	1
1286	888	888	888	888	41	151	111	75	94	2	17	1	1	3	3	3	3	1	#NULL!	1	1	4	2	1	#NULL!	5	2	1	1	2	3	0	3	0	3	0	3	0	3	0	3	0	3	0	3	0	4	4	2
1328	0	0	0	0	44	156	97	62	106	2	17	1	1	3	3	3	3	1	#NULL!	1	1	3	2	1	#NULL!	4	1	2	1	1	3	0	3	0	3	0	3	0	3	0	3	0	3	0	3	0	2	2	2
303	888	888	888	888	47	159	109	71	120	2	18	1	1	3	3	3	1	1	#NULL!	1	3	4	2	1	#NULL!	7	2	7	1	1	3	#NULL!	3	#NULL!	3	#NULL!	3	#NULL!	3	#NULL!	3	#NULL!	3	#NULL!	3	#NULL!	3	2	2
304	888	888	888	888	54	155	106	52	81	2	18	1	1	3	3	3	2	1	#NULL!	1	3	4	2	1	#NULL!	4	2	1	1	1	3	#NULL!	3	#NULL!	3	#NULL!	3	#NULL!	3	#NULL!	3	#NULL!	3	#NULL!	3	#NULL!	3	2	2
606	0	0	0	0	53	165	92	69	99	2	18	1	1	3	3	3	4	1	#NULL!	1	2	3	2	1	#NULL!	9	1	2	4	1	3	0	3	0	3	0	3	0	3	0	3	0	3	0	3	0	2	2	2
607	0	1	0	0	46	160	80	56	93	2	18	1	1	3	3	3	4	1	#NULL!	1	2	3	2	1	#NULL!	5	1	4	4	2	3	0	2	36	3	0	3	0	3	0	3	0	3	0	3	0	2	2	2
990	0	0	0	0	47	153	101	60	82	2	18	1	1	3	3	3	6	1	#NULL!	2	2	3	2	1	#NULL!	5	2	6	1	2	2	#NULL!	3	0	3	0	3	0	3	0	3	0	3	0	3	0	2	2	2
1065	0	1	0	0	47	163	99	63	82	2	18	1	1	3	3	3	2	1	#NULL!	1	1	3	2	1	#NULL!	4	1	2	1	1	3	0	3	0	3	0	3	0	3	0	3	0	3	0	3	0	4	4	2
1067	0	0	0	0	47	160	111	60	85	2	18	1	1	3	3	3	1	1	#NULL!	1	1	4	2	1	#NULL!	2	1	4	3	1	3	0	3	0	3	0	3	0	3	0	3	0	3	0	3	0	2	2	1
1086	0	0	0	0	40.8	149	102	63	82	2	18	1	1	3	3	3	2	1	#NULL!	2	1	4	2	1	#NULL!	5	2	1	1	2	3	0	3	0	3	0	3	0	3	0	3	0	3	0	3	0	4	4	2
341	888	888	888	888	48.4	163	104	78	99	2	19	1	1	3	3	3	6	1	#NULL!	1	3	4	2	1	#NULL!	5	1	5	4	3	3	#NULL!	3	#NULL!	3	#NULL!	3	#NULL!	3	#NULL!	3	#NULL!	3	#NULL!	3	#NULL!	4	4	2
344	888	888	888	888	43	155	101	64	84	2	19	1	1	3	3	3	6	1	#NULL!	1	3	4	2	1	#NULL!	5	2	7	2	1	3	#NULL!	3	#NULL!	3	#NULL!	3	#NULL!	3	#NULL!	3	#NULL!	3	#NULL!	3	#NULL!	4	4	2
609	0	0	0	0	54	156	86	59	82	2	19	1	1	3	3	3	4	1	#NULL!	1	2	3	2	1	#NULL!	6	1	4	2	1	3	0	3	0	3	#NULL!	3	0	3	0	3	0	3	0	2	0	2	2	1
1285	888	888	888	888	58	155	120	64	76	2	19	1	1	3	3	3	3	1	#NULL!	2	1	3	2	1	#NULL!	4	1	2	1	1	3	0	3	0	3	0	3	0	3	0	3	0	3	0	3	0	4	4	2
297	888	888	888	888	54	152	122	80	93	2	20	1	1	3	3	3	3	1	#NULL!	1	3	4	2	1	#NULL!	7	2	7	1	2	3	#NULL!	3	#NULL!	3	#NULL!	3	#NULL!	3	#NULL!	3	#NULL!	3	#NULL!	3	#NULL!	2	2	2
1149	0	0	0	0	74	168	108	70	77	2	20	1	1	3	3	3	1	1	#NULL!	2	1	5	2	1	#NULL!	4	1	2	1	1	3	0	3	0	3	0	3	0	3	0	3	0	3	0	3	0	3	4	2
233	888	888	888	888	55	160	126	64	69	2	18	1	1	3	3	3	2	2	#NULL!	2	1	3	3	1	#NULL!	3	1	2	1	2	3	#NULL!	3	#NULL!	3	#NULL!	3	#NULL!	3	#NULL!	3	#NULL!	3	#NULL!	3	#NULL!	2	2	2
373	0	0	0	0	75	160	120	65	85	2	19	1	1	3	3	3	2	1	#NULL!	1	1	1	4	1	#NULL!	2	3	5	2	2	3	0	3	0	3	0	3	0	3	0	3	0	3	0	3	0	3	3	2
753	0	0	0	0	44	162	109	67	89	2	19	1	1	3	3	3	2	1	#NULL!	1	1	2	4	1	#NULL!	6	1	2	1	1	3	0	3	0	3	0	3	0	3	0	3	0	3	0	3	0	2	2	2
298	0	0	0	0	74	152	116	65	85	2	24	1	1	3	3	3	1	3	#NULL!	2	1	1	4	1	#NULL!	4	1	2	1	2	3	0	3	0	3	0	3	0	3	0	3	0	3	0	3	0	3	2	2
524	888	888	888	888	53	162	104	72	74	2	24	1	1	3	3	3	1	3	#NULL!	2	1	1	4	3	0	#NULL!	1	2	3	2	3	0	3	0	3	0	3	0	3	0	3	0	3	0	3	0	2	2	2
[truncated: 203 more columns]
